# Supplementary material for: Global Inventory of Fluoropolymer Production Plants and Their Associated PFAS Environmental Contamination
Source: Environ Sci Technol. 2026 Apr 8;60(15):11688–701. doi: 10.1021/acs.est.5c18001 (PMC13098720; doi:10.1021/acs.est.5c18001)
Supplement: Supplementary file 1 [file es5c18001_si_001.xlsx]

## Sheet: Table S1 FPPs
#	Country	City	Name of facility	Lat, Lon (green for high confidence, yellow for lower confidence)	Address	Fluoropolymer Type Produced	Currently operating?	Mesaurement data - peer-reviewed? *(surface water, groundwater, air, dust, soil, sediment, plants, animals, humans)	REMOVE FOR PUBLIC Other measurement data? Grey-literature and/or drinking water?	Nearby PFAS production?	Data included Table S3	Comment regarding nearby PFAS production (10 km radius)	Company website information	Evidence of production Ref 2	Evidence of production Ref 3	Evidence of production Ref 4	Refs with measurement data (see Table S4)
1	UK	Thornton-Cleveleys	AGC Chemicals Europe	53.879, -3.0	Hillhouse International, Fleetwood Road North, Thornton‑Cleveleys FY5 4QD, United Kingdom.	PTFE, ETFE, PFA	Yes	Yes		Maybe	Yes	Located within the Hillhouse International Industrial Park. Several neighboring chemical manufacturers (e.g., Victrex, Shakespeare Monofilament) are present, but none are publicly known or reported to produce PFAS or PFAS precursors.	https://www.agc-chemicals.com/sg/en/company/division/index.html	PFAS Restriction Proposal Annex A	Dalmijn2024 - https://xlink.rsc.org/?DOI=D3EM00426K	OECD report - https://www.oecd.org/en/publications/synthesis-report-on-understanding-fluoropolymers-and-their-life-cycle_35b035df-en.html	Barber2007, Dalmijn2025b, O'Rourke2024
2	France	Pierre-Benite	Arkema France and Daikin Chemical	45.71, 4.824	Chemin de la Volta, 69492 Pierre‑Bénite (Cedex), France.	PVDF and fluoroelastomers	Yes	Yes		Maybe	Yes	Situated within the Vallée de la chimie (Lyon region, France), a large chemical industrial zone hosting multiple manufacturers (Elkem Silicones, TotalEnergies Feyzin, Rhône Poulenc Chimie, Givaudan Lavirotte). Only Arkema and Daikin are publicly known to have used or produced PFAS in connection with fluoropolymer manufacturing; no independent PFAS manufacturing by other nearby companies is report…	https://www.arkema.com/france/en/locations/production-centers/pierre-benite/	PFAS Restriction Proposal Annex A	Dalmijn2024 - https://xlink.rsc.org/?DOI=D3EM00426K	OECD report - https://www.oecd.org/en/publications/synthesis-report-on-understanding-fluoropolymers-and-their-life-cycle_35b035df-en.html	Bach2017, Dauchy2012, Dauchy2023, Mourier2019, Saliu2025, Teymoorian2025
3	France	Tavaux	Syensqo (Solvay)	47.052, 5.41	2 Avenue de la République, 39500 Tavaux, France.	PVDF (no fluorosurfactants used)	Yes	No	Yes		No		https://www.syensqo.com/en/syensqo-around-the-world/france	PFAS Restriction Proposal Annex A	Dalmijn2024 - https://xlink.rsc.org/?DOI=D3EM00426K	OECD report - https://www.oecd.org/en/publications/synthesis-report-on-understanding-fluoropolymers-and-their-life-cycle_35b035df-en.html
4	Netherlands	Dordrecht	Chemours Netherlands	51.816, 4.728	Baanhoekweg 22, 3313 LA Dordrecht, Netherlands	PTFE, FEP, fluoroelastomer	Yes	Yes		Maybe	Yes	Located in an industrial zone in Dordrecht (Netherlands) hosting multiple chemical companies (Ashland, Brenntag, Delta Chemicals, Hoetmer). None of the neighbouring companies are publicly known to produce PFAS or fluorochemical intermediates.	https://www.chemours.com/en/about-chemours/global-reach/dordrecht	PFAS Restriction Proposal Annex A	Dalmijn2024 - https://xlink.rsc.org/?DOI=D3EM00426K	OECD report - https://www.oecd.org/en/publications/synthesis-report-on-understanding-fluoropolymers-and-their-life-cycle_35b035df-en.html	Brandsma2019, Dalmijn2025a, Gebbink2017, Gerardu2023, Pancras2024
5	Germany	Burgkirchen	Dyneon/3M - Chemiepark Gendorf & Gore	48.178, 12.724	Industrieparkstraße 1, D‑84508 Burgkirchen an der Alz, Germany	PTFE, PFA, FEP, ETFE, fluoroelastomer	Yes	Yes		Maybe	Yes	Large multi-tenant chemical park (InfraServ Gendorf) hosting >30 firms (e.g., Clariant, Vinnolit, Synthomer). PFAS production only with fluoropolymer production of 3M and Gore.	https://www.gendorf.de/en/Standort/Ueber%20den%20Chemiepark/Standortunternehmen	PFAS Restriction Proposal Annex A	Dalmijn2024 - https://xlink.rsc.org/?DOI=D3EM00426K	https://dip.bundestag.de/vorgang/schlie%C3%9Fung-des-standortes-der-firma-dyneon-im-industriepark-gendorf-in/302949?f.deskriptor=Industriestandort&rows=25&pos=12&ctx=d#:~:text=Dyneon%20im%20Industriepark%20Gendorf%20in%20Burgkirchen%20zum,Verlusts%20von%20etwa%20700%20Arbeitspl%C3%A4tzen%20sowie%20des	Joerss2020, Hangen2010
6	Italy	Spinetta	Syensqo Specialty Polymers (Solvay)	44.885, 8.676	Piazzale Donegani 5/6, 15122 Spinetta Marengo (AL), Italy.	PTFE, PFA, PFPEs, fluoroelastomer	Yes	Yes		No	Yes	Surrounding industries (e.g., Arkema office, Guala Closures, Depural) are unrelated.	https://www.solvay.com/en/solvay-around-the-world/italy	PFAS Restriction Proposal Annex A	Dalmijn2024 - https://xlink.rsc.org/?DOI=D3EM00426K	https://www.syensqo.com/en/innovation/pfas	Morganti2021, Rusconi2015, Teymoorian2025, Valsecchi2015
7	Poland	Tarnów	Zakłady Azotowe (Grupa Azoty)	50.020, 20.921	ul. E. Kwiatkowskiego 8, 33‑101 Tarnów, Poland.	PTFE	Fluoropolymer production stopped in 2009(?)	No			No		https://www.inbras.com.pl/produkty/tworzywa-konstrukcyjne/ptfe	https://pl.wikipedia.org/wiki/Zak%C5%82ady_Azotowe_w_Tarnowie-Mo%C5%9Bcicach	Dalmijn2024 - https://xlink.rsc.org/?DOI=D3EM00426K	OECD report - https://www.oecd.org/en/publications/synthesis-report-on-understanding-fluoropolymers-and-their-life-cycle_35b035df-en.html
8	Russia	Perm	HaloPolymer Perm	58.015, 55.912	Ul. Lasvinskaya 98, 614042 Perm, Russia.	PTFE, other fluoropolymers (+ other F-chem)	Yes	No	nothing found		No		https://halopolymer.com/company/	http://en.notes.fluorine1.ru/public/pdfs/130_2_en.pdf		OECD report - https://www.oecd.org/en/publications/synthesis-report-on-understanding-fluoropolymers-and-their-life-cycle_35b035df-en.html
9	Russia	Kirovo-Chepetsk	HaloPolymer Kirovo-Chepetsk	58.538, 49.981	2 Pozharny Lane, 613040 Kirovo‑Chepetsk, Kirov Region, Russia	PTFE, other fluoropolymers (+ other F-chem)	Yes	No	nothing found		No		https://halopolymer.com/company/	https://halopolymer-usa.com/wp-content/uploads/acdd375bac7f03040583813cc715adfc.pdf	https://link.springer.com/article/10.1134/S0018143921050064	OECD report - https://www.oecd.org/en/publications/synthesis-report-on-understanding-fluoropolymers-and-their-life-cycle_35b035df-en.html
10	USA	Augusta, Georgia	Syensqo Specialty Polymers (Solvay)	33.368, -82.012	3702 Clanton Road, Augusta, GA 30906, USA.	PVDF	under construction until ~2028	n/a			No		https://www.syensqo.com/en/usa/augusta
11	USA	Calvert City, Kentucky	Arkema – Calvert City Plant	37.055, -88.366	4444 Industrial Parkway, Calvert City, KY 42029, USA	PVDF (no fluorosurfactants used)	Yes	No	Yes		No		https://www.arkema.com/usa/en/united-states/production-centers/calvert-city-ky/	https://www.arkema.com/global/en/media/newslist/news/global/investorrelations/2025/20250226-pvdf-capacity-expansion-calvert-city/	https://doi.org/10.1016/j.mtcomm.2025.113438	OECD report - https://www.oecd.org/en/publications/synthesis-report-on-understanding-fluoropolymers-and-their-life-cycle_35b035df-en.html
12	USA	Bayonne, New Jersey	AGC Chemicals	40.66, -74.106	255 S. Bailey Road, Downingtown, PA 19335, USA.	PTFE	closed in 2007	No	Yes		No		https://www.agc.com/en/news/pdf/20070928e.pdf	https://cen.acs.org/articles/85/i41/Asahi-Glass-Shuts-New-Jersey.html	OECD report - https://www.oecd.org/en/publications/synthesis-report-on-understanding-fluoropolymers-and-their-life-cycle_35b035df-en.html
13	USA	Thorofare, New Jersey	Syensqo Specialty Polymers (Solvay)	39.843, -75.208	10 Leonard Lane, West Deptford Township, NJ 08086, USA	PVDF (no fluorosurfactants used since 2021)	Yes	Yes		Maybe	Yes	Located in the Delaware River industrial corridor with nearby chemical producers (e.g., Paulsboro Refining, Johnson Matthey, Redox Chemicals, Sunoco). No public evidence of independent PFAS production nearby.	https://www.solvay.com/en/press-release/solvay-launches-non-fluorosurfactant-technologies-in-us	https://www.syensqo.com/en/innovation/pfas	https://www.syensqo.com/sites/g/files/alwlxe161/files/2025-05/West-Deptford-Project-Fact-Sheet-April-2025.pdf	OECD report - https://www.oecd.org/en/publications/synthesis-report-on-understanding-fluoropolymers-and-their-life-cycle_35b035df-en.html	MacGilivray2021, Washington2020
14	USA	Deepwater, New Jersey	Chemours Chambers Works	39.69, -75.501	67 Canal Road, Deepwater, NJ 08023, USA.	fluoroelastomer (Viton), fluorotelomer	Yes	Yes		Maybe	Yes	Located in the Delaware River industrial corridor with other chemical producers (e.g., Croda Atlas Point, DuPont, Siegfried USA). No public evidence of independent PFAS production nearby.	https://www.chemours.com/en/about-chemours/global-reach/chambers-works	https://njbmagazine.com/monthly-articles/chemours-company-a-manufacturing-champion-at-chambers-works/	https://www.chemours.com/en/about-chemours/global-reach/chambers-works/technical-documents	https://www.epa.gov/hwcorrectiveactioncleanups/hazardous-waste-cleanup-chemours-chambers-works-deepwater-new-jersey	Schumacher2024
15	USA	Parkersburg, West Virginia	Chemours Washington Works	39.269, -81.67	8480 DuPont Road (Building 1), Washington (Wood County), WV 26181	PTFE, PFA	Yes	Yes	Yes	No	Yes	Surrounding companies (Kraton Corporation, MOV Pure Pressure Washing LLC, others) are most likely not PFAS-related.	https://www.chemours.com/en/about-chemours/global-reach/washington-works	https://www.manufacturingdive.com/news/chemours-plans-teflon-pfa-forever-chemicals-plant-expansion-west-virginia/724609/	OECD report - https://www.oecd.org/en/publications/synthesis-report-on-understanding-fluoropolymers-and-their-life-cycle_35b035df-en.html		Barton2006, Davis2007, Frisbee2009, Galloway2020, Hansen2002, Steenland2009, Zhu2019,
16	USA	Fayetteville, North Carolina	Chemours Fayetteville Works	34.843, -78.839	22828 NC Highway 87 W, Fayetteville, NC 28306, USA.	PTFE, Nafion	Yes	Yes	Yes	No	Yes	Surrounding area is rural.	https://www.chemours.com/en/about-chemours/global-reach/fayetteville-works	https://ncnewsline.com/2022/09/22/chemours-plans-to-expand-its-fayetteville-works-site-but-hasnt-cleaned-up-existing-contamination/	https://www.deq.nc.gov/news/key-issues/genx-investigation/chemours-consent-order#Groundwater-1897	OECD report - https://www.oecd.org/en/publications/synthesis-report-on-understanding-fluoropolymers-and-their-life-cycle_35b035df-en.html	Zhang2019, Guillette2022, Jensen2024, Kirkwood2022, Korlarz2020, Kotlarz2024, Men2024, Petre2021, Petre2022, Pritchett2019, Proctor2025, Robuck2020, Robuck2021, Rock2023, Shimizu2021, Sun2016, VanDerwerker2024, Zhou2022
17	USA	Decatur, Alabama	Dyneon/3M – Decatur Plant	34.641, -87.038	1400 State Docks Road, Decatur, AL 35601, USA	PVDF, fluoroelastomer	Yes	Yes		Maybe	Yes	Located in an industrial corridor on the Tennessee River with other chemical producers (e.g., 3M, Hexcel, OCI Alabama). 3M/Dyneon and Daikin both product fluoropolymers and other fluorochemicals.	https://www.3m.com/3M/en_US/plant-locations-us/decatur/	https://www.ewg.org/news-insights/news/2024/12/epa-must-limit-discharges-forever-chemicals-protect-public-health	https://www.google.com/url?sa=t&source=web&rct=j&opi=89978449&url=https://www.epa.gov/sites/default/files/2014-03/documents/3M.pdf&ved=2ahUKEwiegebFwI-RAxVX7AIHHeijAk0QFnoECB0QAQ&usg=AOvVaw3J_OJAVG7PW_uYDWIrPfNy	OECD report - https://www.oecd.org/en/publications/synthesis-report-on-understanding-fluoropolymers-and-their-life-cycle_35b035df-en.html	Newton2017
18	USA	Decatur, Alabama	Daikin America – Decatur Plant	34.63, -87.041	905 State Docks Road, Decatur, AL 35601, USA	PTFE, FEP	Yes	Yes		Maybe	Yes	Located in an industrial corridor on the Tennessee River with other chemical producers (e.g., 3M, Hexcel, OCI Alabama). 3M/Dyneon and Daikin both product fluoropolymers and other fluorochemicals.	https://www.daikinchemicals.com/company.html	https://www.ewg.org/news-insights/news/2024/12/epa-must-limit-discharges-forever-chemicals-protect-public-health	https://cen.acs.org/business/investment/Fluoropolymer-additions-deletions-Alabama/97/i38	OECD report - https://www.oecd.org/en/publications/synthesis-report-on-understanding-fluoropolymers-and-their-life-cycle_35b035df-en.html	Newton2017
19	USA	Orange, Texas	Syensqo Specialty Polymers (Solvay)	30.051, -93.766	4059 FM 1006, Orange, TX 77630, USA	ECTFE (no fluorosurfactants used)	Yes	No	nothing found		No		https://www.syensqo.com/en/innovation/pfas	https://www.google.com/url?sa=t&source=web&rct=j&opi=89978449&url=https://www.solvay.com/sites/g/files/srpend616/files/2018-07/halar-ectfe-design-and-processing-guide-en.pdf&ved=2ahUKEwjgz6K2wo-RAxWP9QIHHXP5KpIQFnoECBsQAQ&usg=AOvVaw3MxJWA74k0CoVhaNijmprt	OECD report - https://www.oecd.org/en/publications/synthesis-report-on-understanding-fluoropolymers-and-their-life-cycle_35b035df-en.html
20	USA	Buffalo, New York	DuPont Yerkes Plant	42.966, -78.919	3115 River Road, Buffalo, NY 14207, USA	PVF	Yes	No	nothing found		No		https://www.dupont.com/tedlar/product-information.html	https://enviro.epa.gov/triexplorer/release_fac_profile?TRI=14207DPNTYSHERI&TRILIB=TRIQ1&V_NA_INDICATOR=.&FLD=&FLD=RELLBY&FLD=TSFDSP&OFFDISPD=&OTHDISPD=&ONDISPD=&OTHOFFD=&YEAR=2024	https://cen.acs.org/articles/90/i18/DuPont-Hit-Plant-Safety.html
21	Japan	Kamisu, Ibaraki Prefecture	AGC – Kashima Plant	35.89, 140.691	25 Touwada, Kamisu-shi, Ibaraki 314-0195, Japan	ETFE	Yes	No	nothing found		No		https://www.agc-chemicals.com/jp/en/company/division/index.html	Chemical Handbook, 2021, Japan. https://www.jkn.co.jp/h2_book09.html	https://www.agc.com/en/news/detail/20040715e.html
22	Japan	Kamisu, Ibaraki Prefecture	Daikin Industries – Kashima Plant	35.845, 140.731	21, Sunayama, Kamisu, Ibaraki 314-0255, Japan	PTFE, PFA, FEP	Yes	No	nothing found		No		https://www.daikinchemicals.com/company.html	Chemical Handbook, 2021, Japan. https://www.jkn.co.jp/h2_book09.html	https://www.google.com/url?sa=t&source=web&rct=j&opi=89978449&url=https://www.daikin.com/-/media/Project/Daikin/daikin_com/locations/PDF/Kashima_plant-pdf.pdf%3Frev%3D4d97d54e4a16499cacdf0ff9ad5a6ca6%26hash%3DDF735B08CD826575DDC72E3E4444CB45&ved=2ahUKEwipopWKx4-RAxUU9wIHHY-xFfkQFnoECBsQAQ&usg=AOvVaw1-MzQe4So8B3QZcRmiprUy	OECD report - https://www.oecd.org/en/publications/synthesis-report-on-understanding-fluoropolymers-and-their-life-cycle_35b035df-en.html
23	Japan	Ichihara, Chiba Prefecture	AGC – Chiba Plant	35.536, 140.092	10 Goikaigan, Ichihara-shi, Chiba Prefecture 290-8566, Japan.	PTFE, FEP, FPA, ETFE, fluoroelastomer	Yes	No	nothing found		No		https://www.agc-chemicals.com/jp/en/company/division/index.html	Chemical Handbook, 2021, Japan. https://www.jkn.co.jp/h2_book09.html	https://www.agc.com/en/news/detail/20040715e.html	OECD report - https://www.oecd.org/en/publications/synthesis-report-on-understanding-fluoropolymers-and-their-life-cycle_35b035df-en.html
24	Japan	Settsu, Osaka Prefecture	Daikin Industries – Yodogawa Plant	34.761, 135.56	1-1, Nishi-Hitotsuya, Settsu-shi, Osaka 566-8585, Japan.	PTFE, FEP, PCTFE, ETFE, PFA, PVDF, fluoroelastomer	Yes	Yes	Yes	Maybe	Yes	Located in an industrial zone north of Osaka with other chemical producers (e.g., Kaneka Osaka Plant, Nippon Shokubai, Honjo Chemical). No public evidence of independent PFAS production nearby.	https://www.daikinchemicals.com/company.html	Chemical Handbook, 2021, Japan. https://www.jkn.co.jp/h2_book09.html	https://www-pref-osaka-lg-jp-e.athp.transer.com/o120080/kankyohozen/shidou/pfoa.html	OECD report - https://www.oecd.org/en/publications/synthesis-report-on-understanding-fluoropolymers-and-their-life-cycle_35b035df-en.html	Asakawa2025, Shiwaku2016, Thepaksorn2023
25	Japan	Iwaki, Fukushima Prefecture	Kureha – Iwaki Factory	36.9, 140.779	16 Ochiai, Nishiki-machi, Iwaki-shi, Fukushima 974-8686, Japan.	PVDF	Yes	No	nothing found		No		https://www.kureha.co.jp/en/about/plant.html	Chemical Handbook, 2021, Japan. https://www.jkn.co.jp/h2_book09.html	https://www.chinafluoropolymer.com/news/kureha-once-again-announced-the-expansion-of-p-70457821.html	OECD report - https://www.oecd.org/en/publications/synthesis-report-on-understanding-fluoropolymers-and-their-life-cycle_35b035df-en.html
26	Japan	Shimizu, Shizuoka	Chemours-Mitsui Fluoroproducts – Shimizu Factory	35.006, 138.516	3600 Miho, Shimizu-ku, Shizuoka 424-0901, Japan.	PTFE, PFA, FEP	Yes	No	Yes		No		https://www.mc-fluoro.co.jp/about/	Chemical Handbook, 2021, Japan. https://www.jkn.co.jp/h2_book09.html	https://www.city.shizuoka.lg.jp/s5382/s012235.html	OECD report - https://www.oecd.org/en/publications/synthesis-report-on-understanding-fluoropolymers-and-their-life-cycle_35b035df-en.html
27	China	Huantai County, Shandong	Shandong Dongyue Chemical Co., Ltd.	36.971, 118.032	Tangshan Town, Huantai County, Zibo City, Shandong Province, China, 256400.	PTFE, PVDF, fluoroelastomer (+ other F-chem)	Yes	Yes		Maybe	Yes	Located in a dense chemical industry cluster in Huantai County (Zibo), including Zibo Fengcang Chemical, Zibo Tianshan Chemical, and Jiuta Chemical Industry. Multiple nearby chemical plants; possible other additional Fluoropolymer-related manufacturing cannot be excluded.	https://www.dongyuechem.com/en/product-467.html	PFAS Restriction Proposal Annex A	https://link.springer.com/article/10.1186/s12302-020-00425-3/tables/1	OECD report - https://www.oecd.org/en/publications/synthesis-report-on-understanding-fluoropolymers-and-their-life-cycle_35b035df-en.html	ColomerVidal2022, Feng2023, Guo2023, Heydebreck2015, Joerss2020, Li2022, Li2025, Liu2016, Liu2019, Liu2024, Pan2017, Sha2025, Shi2015, Su2016, Su2017, Wan2014, Wang2016, Xie2021, Xie2022, Yao2020, Yao2021, Zhao2020
28	China	Huantai County, Shandong	Shandong Huaxia Shenzhou New Material Co., Ltd.	36.971, 118.032	Tangshan town, Huantai County, Zibo City, Shandong, China	FEP, ETFE, PVDF, fluoroelastomer (+ other F-chem)	Yes	Yes		Maybe	Yes	Located in a dense chemical industry cluster in Huantai County (Zibo), including Zibo Fengcang Chemical, Zibo Tianshan Chemical, and Jiuta Chemical Industry. Multiple nearby chemical plants; possible other additional Fluoropolymer-related manufacturing cannot be excluded.	https://www.huaxiashenzhou.com/EN/about.aspx				ColomerVidal2022, Feng2023, Guo2023, Heydebreck2015, Joerss2020, Li2022, Li2025, Liu2016, Liu2019, Liu2024, Pan2017, Sha2025, Shi2015, Su2016, Su2017, Wan2014, Wang2016, Xie2021, Xie2022, Yao2020, Yao2021, Zhao2020
29	China	Jinan, Shandong	Jinan 3F Fluorochemical Co., Ltd. / Jinan Sinoflon New Material	36.898, 117.451	No.33 Zhongxing Rd.,Sungeng St., Xianxing District, Jinan City,China	PTFE (+ other F-chem)	Yes	No			No		http://www.jnflonptfe.com/about_e/id/1.html	https://www.zionmarketresearch.com/report/fluoropolymer-films-market	http://www.10820.tradebig.com/	OECD report - https://www.oecd.org/en/publications/synthesis-report-on-understanding-fluoropolymers-and-their-life-cycle_35b035df-en.html
30	China	Jinan, Shandong	Shandong Hua Fluorochemical Co., Ltd. (formerly Jinan Chemical Plant)	36.898, 117.451	Diao Town Chemical Industrial Park, Zhangqiu City, Jinan City, Shandong Province	PTFE (+ other F-chem)	Yes	No			No		https://en.sdflon.com/company.html	https://link.springer.com/article/10.1186/s12302-020-00425-3/tables/1
31	China	Linyi County, Shandong	Shandong Deyi New Material Co., Ltd.	37.162, 116.816	Linyi County, Dezhou City, Shandong Province, China 251503	PVDF, and PTFE, FEP, PFA	Yes	No	nothing found		No		http://www.sddeyixcl.com/about_e/id/1.html	http://www.chemwells.com/en/news/106.html
32	China	Huizhou, Guangdong	Daikin Tsingyan Advanced Technologies – Huizhou	22.918, 114.314	1F&2F, Tower One, Leaguer Park Huanghou Village, Zhenlong Town, Huiyang District, Huizhou City,Guangdong Province, China	fluoroelastomer	Yes	No	nothing found		No		https://www.daikinchemicals.com/company.html	https://www.google.com/url?sa=t&source=web&rct=j&opi=89978449&url=https://www.daikin.com/corporate/-/media/Project/Daikin/daikin_com/csr/2025/pdf/report/05_social-pdf.pdf&ved=2ahUKEwjk-NLT04-RAxUJ6AIHHTBTDOMQFnoECB0QAQ&usg=AOvVaw11j5yyemSD_SB6HaTkZNvP			Chen2016, Hua2023, Jin2015, Joerss2020, Liu2022, Shan2014
33	China	Changshu, Jiangsu	Arkema – Changshu	31.804, 120.788	No. 18 Haining Road, Advanced Materials Industrial Park, Changshu, Jiangsu	PVDF (no fluorosurfactants used)	Yes	Yes		Yes	No	Located in Jiangsu Hi-Tech Fluorine Chemistry Industrial Park, which hosts multiple PFAS and fluoropolymer producers (e.g., Arkema, 3F, Sinochem Lantian). Several potential PFAS sources nearby; attribution to one facility is uncertain.	https://www.arkema.cn/en/arkema-in-china/history/	https://www.arkema.cn/en/arkema-in-china/plant-locations/arkema-changshu-site/	OECD report - https://www.oecd.org/en/publications/synthesis-report-on-understanding-fluoropolymers-and-their-life-cycle_35b035df-en.html		Chen2016, Hua2023, Jin2015, Joerss2020, Liu2022, Shan2014
34	China	Changshu, Jiangsu	Daikin Fluorochemicals China	31.782, 120.814	No.8 Jinyu Road(West) Advanced Materials Industrial Park, Changshu, Jiangsu 215522, China	PTFE, PVDF, PFA, fluoroelastomer	Yes	Yes		Yes	No	Located in Jiangsu Hi-Tech Fluorine Chemistry Industrial Park, which hosts multiple PFAS and fluoropolymer producers (e.g., Arkema, 3F, Sinochem Lantian). Several potential PFAS sources nearby; attribution to one facility is uncertain.	https://www.daikinchemicals.com/company.html	https://daikin-america.com/blog/2013/09/18/daikin-opens-new-factory-in-china/	OECD report - https://www.oecd.org/en/publications/synthesis-report-on-understanding-fluoropolymers-and-their-life-cycle_35b035df-en.html		Chen2016, Hua2023, Jin2015, Joerss2020, Liu2022, Shan2014
35	China	Changshu, Jiangsu	Syensqo Specialty Polymers (Changshu) (Solvay)	31.814, 120.806	No.18, Hai Kang Road, Jiangsu High-tech Fluorochemical, Industrial Park, Haiyu Town, Changshu, Jiangsu, China, 215522	PTFE, PVDF, fluoroelastomer (no fluorosurfactants used)	Yes	Yes		Yes	No	Located in Jiangsu Hi-Tech Fluorine Chemistry Industrial Park, which hosts multiple PFAS and fluoropolymer producers (e.g., Arkema, 3F, Sinochem Lantian). Several potential PFAS sources nearby; attribution to one facility is uncertain.	https://www.syensqo.com/en/innovation/pfas	https://www.solvay.com/en/news/solvay-doubles-pvdf-capacity-china-ahead-schedule-meet-growing-demand-ev-batteries	https://www.google.com/url?sa=t&source=web&rct=j&opi=89978449&url=https://www.solvay.com/sites/g/files/srpend221/files/2019-01/Solvay-Specialty-Polymers-Changshu-ISO-9001-2015_EN_0_0.pdf&ved=2ahUKEwikzaTUseeOAxUT1QIHHU03BE0QFnoECB4QAQ&usg=AOvVaw3dk_1QyXHjMuNDsW6Pbwve	OECD report - https://www.oecd.org/en/publications/synthesis-report-on-understanding-fluoropolymers-and-their-life-cycle_35b035df-en.html	Chen2016, Hua2023, Jin2015, Joerss2020, Liu2022, Shan2014
36	China	Changshu, Jiangsu	Kureha (Changshu) Fluoropolymers Co., Ltd.	31.787, 120.808	No.2 Haiping Road, Advanced Materials Industrial Park, Changshu, Jiangsu Province, China 215522	PVDF	Yes	Yes		Yes	No	Located in Jiangsu Hi-Tech Fluorine Chemistry Industrial Park, which hosts multiple PFAS and fluoropolymer producers (e.g., Arkema, 3F, Sinochem Lantian). Several potential PFAS sources nearby; attribution to one facility is uncertain.	https://www.kureha.co.jp/en/business/material/kfpolymer.html	https://www.bsigroup.com/en-CZ/products-and-services/assessment-and-certification/validation-and-verification/client-directory-profile/KUREHA-0047526331-000	https://www.specialchem.com/plastics/news/kureha-discontinues-pvdf-facility-expansion-in-china-000233640	OECD report - https://www.oecd.org/en/publications/synthesis-report-on-understanding-fluoropolymers-and-their-life-cycle_35b035df-en.html	Chen2016, Hua2023, Jin2015, Joerss2020, Liu2022, Shan2014
37	China	Changshu, Jiangsu	Changshu 3F (Shanghai 3F)	31.811, 120.798	No. 8 Changyu Road, Changshu City, Suzhou, Jiangsu Province	PTFE, CTFE, FEP, ETFE, PFA, fluoroelastomer (+ other F-chem)	Yes	Yes		Yes	No	Located in Jiangsu Hi-Tech Fluorine Chemistry Industrial Park, which hosts multiple PFAS and fluoropolymer producers (e.g., Arkema, 3F, Sinochem Lantian). Several potential PFAS sources nearby; attribution to one facility is uncertain.	https://www.sh3f.com/about?tab=cl5				Chen2016, Hua2023, Jin2015, Joerss2020, Liu2022, Shan2014
38	China	Changshu, Jiangsu	Changshu Xinhua Chemical Co., Ltd.	31.784, 120.806	Jiangsu Hi-Tech Fluorine Chemistry Industrial Park	PCTFE, VDF, fluoroelastomer (+ other F-chem)	Yes	Yes		Yes	No	Located in Jiangsu Hi-Tech Fluorine Chemistry Industrial Park, which hosts multiple PFAS and fluoropolymer producers (e.g., Arkema, 3F, Sinochem Lantian). Several potential PFAS sources nearby; attribution to one facility is uncertain.	(can't find company website)	https://www.echemi.com/shop-us20180832100010790/index.html	OECD report - https://www.oecd.org/en/publications/synthesis-report-on-understanding-fluoropolymers-and-their-life-cycle_35b035df-en.html		Chen2016, Hua2023, Jin2015, Joerss2020, Liu2022, Shan2014
39	China	Changshu, Jiangsu	Chemours Changshu Works	31.809, 120.801	18 Xingyu Road, Haiyu Town, 215522, Changshu, Jiangsu, China	PTFE	Yes	Yes		Yes	No	Located in Jiangsu Hi-Tech Fluorine Chemistry Industrial Park, which hosts multiple PFAS and fluoropolymer producers (e.g., Arkema, 3F, Sinochem Lantian). Several potential PFAS sources nearby; attribution to one facility is uncertain.	https://www.chemours.com/en/about-chemours/global-reach	https://www.dqsglobal.com/en/customer-database/the-chemours-changshu-fluoro-technology-co.,-ltd#	OECD report - https://www.oecd.org/en/publications/synthesis-report-on-understanding-fluoropolymers-and-their-life-cycle_35b035df-en.html		Chen2016, Hua2023, Jin2015, Joerss2020, Liu2022, Shan2014
40	China	Taizhou, Jiangsu	Jiangsu Meilan Chemical Group Corporation	32.494, 119.887	460# Yangzhou road, Taizhou, Jiangsu, China	PTFE, fluoroelastomer (+ other F-chem)	Yes	No	nothing found		No		http://www.meilanchem.com/wap_about_en.html	https://link.springer.com/article/10.1186/s12302-020-00425-3/tables/1	OECD report - https://www.oecd.org/en/publications/synthesis-report-on-understanding-fluoropolymers-and-their-life-cycle_35b035df-en.html
41	China	Zigong, Sichuan	Chenguang Research Institute of Chemical Industry	29.164, 104.959	Chenguang village, Dengjingguan Town, Fushun County, Zigong City, Sichuan Province, China	fluoroelastomer, PTFE, PCTFE (+ other F-chem)	Yes	No	nothing found		No		http://www.chenguang-chemi.com/	http://www.chemourscg.com/global/list10073	OECD report - https://www.oecd.org/en/publications/synthesis-report-on-understanding-fluoropolymers-and-their-life-cycle_35b035df-en.html
42	China	Fuxin, Liaoning	Fuxin Hengton Fluorine Chemicals Co., Ltd.	41.949, 121.589	Pingan Street, Haizhou District, Fuxin City, Liaoning Province	PTFE (+ other F-chem)	Yes	Yes		Yes	No	Located in the Fluorine Industry Development Zone, which hosts multiple fluorochemical producers (e.g., Fuxin Hengtong, Ruifeng, Chenguang). Several facilities likely produce small molecule PFAS or monomers; attribution to one site is uncertain. See e.g.: https://pubs.acs.org/doi/10.1021/es102610x	https://htfluoro.lookchem.com/About.html	OECD report - https://www.oecd.org/en/publications/synthesis-report-on-understanding-fluoropolymers-and-their-life-cycle_35b035df-en.html			Bao2011, Bao2022, Chen2018, Joerss2020, Wang2015
43	China	Quzhou, Zhejiang	Zhejiang Juhua Co., Ltd.	28.900, 118.886	Kecheng District, Quzhou, Zhejiang, China	PTFE (+ other F-chem)	Yes	No	nothing found		No		(can't find company website)	https://www.fluorined-chemicals.com/news/juhua-group-s-new-polytetrafluoroethylene-ptf-25325912.html	https://www.echemi.com/shop-us20180832100010547/index.html	OECD report - https://www.oecd.org/en/publications/synthesis-report-on-understanding-fluoropolymers-and-their-life-cycle_35b035df-en.html
44	China	Jinhua, Zhejiang	Jinhua Yonghe Fluorochemical Co., Ltd.	29.068, 119.374	Jinxi Development Area, Jinhua, Zhejiang	PTFE, PFA, FEP (+ other F-chem)	Yes	No	nothing found		No		https://www.yonghe-chemical.com/factory/jin-hua-yonghe/	https://www.chinaplasonline.com/eMarketplace/exhibitorinfo/eng/JINHUA_YONGHE_FLUOROCHEMICAL_CO,LTD?compid=1046255&Tab=company
45	China	Hangzhou, Zhejiang	Sinochem Lantain Co.	30.155, 120.905	No. 5, Weiqi Road, Shangyu economic and Technological Development Zone, Hangzhou Bay, Shangyu District, Shaoxing City, Zhejiang Province	PVDF, PVF	Yes	No	nothing found		No		http://en.sinochemlt.com/31988.html	https://www.usitc.gov/press_room/news_release/2025/er0214_66540.htm	https://www.chemball.com/factory/in26vq/
46	China	Shaoxing, Zhejiang	Zhejiang Fluorine Chemical New Material Co., Ltd.	30.145, 120.846	No.5 Weiyi Road, Hangzhou Gulf Shangyu Economic and Technological Development Zone, Zhejiang Province, China	PVDF, FKM	Yes	No	nothing found		No		https://www.flurine.com/comm03/Factory.htm	https://www.usitc.gov/press_room/news_release/2025/er0214_66540.htm
47	China	Fengzhen, Inner Mongolia	Inner Mongolia Wanhao Fluoro Chemical Co., Ltd.	40.396, 113.165	Fluorine Chemical Industrial Park, Fengzhen City, Ulanqab, Inner Mongolia Autonomous Region	PVDF	Yes	No	nothing found		No		https://www.sh3f.com/about?tab=cl2	https://chinacoat.net/2021/exhlist/Exh_detail_en.asp?exhid=210497	https://ids.usitc.gov/case/8262/investigation/8693	OECD report - https://www.oecd.org/en/publications/synthesis-report-on-understanding-fluoropolymers-and-their-life-cycle_35b035df-en.html
48	China	Shaowu, Fujian	Shaowu Zonghe Jintange New Materials Co., Ltd.	27.251, 117.619	Jintang Industrial Park, Shaowu City, Fujian Province,	PTFE, FEP/PFA, PVDF (+ other F-chem)	Yes	No	nothing found		No		https://www.yonghe-chemical.com/factory/shao-wu-yonghe/	https://doi.org/10.5194/acp-23-9401-2023-supplement
49	China	Sanming, Fujian	Fujian Sannong New Materials Co., Ltd. (Tahoe Group)	26.201, 117.503	Huangsha Chemicals Zone,XinKou,Sanming,Fujian,China	PTFE, HFP (+ other F-chem)	Yes	No	nothing found		No		http://en.sannong.com/about.aspx	https://www.chinafluoropolymer.com/news/new-fluorine-containing-materials-14830145.html	https://link.springer.com/article/10.1186/s12302-020-00425-3/tables/1
50	China	Ruichang, Jiangxi	Jiangxi Lee & Man Chemical Limited	29.702, 115.940	Zhennan Road, Matou Industrial Park, Ruichang City, Jiujiang,Jiangxi	PTFE, FEP (+ other F-chem)	Yes	No	nothing found		No		https://www.leemanchemical.com/en/page/html/index.php
51	China	Ganzhou, Jiangxi	Ganzhou Lichang New Materials Co., Ltd.	25.88, 114.88	Ganzhou Economic and Technological Development Zone, Jiangxi Province, China	FEP, PFA, ETFE, PVDF	Yes	No	nothing found		No		http://www.gdlichang.com/eng/aboutus.asp	https://www.businesswire.com/news/home/20221028005227/en/World-Fluoropolymers-Markets-Report-2022-PTFE-FEP-PVDF-PFAMFA-ETFE-PCTFE-ECTFE---Forecast-to-2026---ResearchAndMarkets.com
52	China	Minhang, Shanghai	Shanghai Ofluorine Co., Ltd.	31.076, 121.442	No.3966,Hongmeinan road, Minhang District, Shanghai, 201101 China	PVDF	Yes	No	nothing found		No		https://www.ofluorine.com/About-us.html
53	China	Qianjiang, Hubei	Hubei Fluorine New Material Co., Ltd.	30.484, 112.866	No. 6, Jin'ao Avenue, Zekou Subdistrict Office, Qianjiang, Hubei Province, China	PVDF	Yes	No	nothing found		No		https://www.flurine.com/comm03/Factory.htm
54	India	Rudraram, Telangana	Hindustan Fluorocarbons	17.585, 78.151	Rudraram, Sangareddy District, Telangana 502 105, India	PTFE (+ other F-chem)	closed in 2021	No	nothing found		No		https://www.hfl.co.in/	https://economictimes.indiatimes.com/news/economy/policy/cabinet-approves-closure-of-hindustan-fluorocarbons-ltd/articleshow/73520679.cms?from=mdr	https://chemicals.gov.in/hindustan-flourocarbons-ltd-hfl	https://www.google.com/maps/place/Hindustan+Fluorocarbons+Limited/@17.5849799,78.1515376,436m/data=!3m1!1e3!4m10!1m2!2m1!1shindustan+fluoro!3m6!1s0x3bcbf0d73ab19485:0xb8e8f726480070ad!8m2!3d17.5850122!4d78.1515056!15sChBoaW5kdXN0YW4gZmx1b3JvkgEaZmFjdG9yeV9lcXVpcG1lbnRfc3VwcGxpZXLgAQA!16s%2Fg%2F11dyx7f266?entry=ttu&g_ep=EgoyMDI1MTEyMy4xIKXMDSoASAFQAw%3D%3D
55	India	Dahej, Gujarat	Gujarat Fluorochemicals	21.694, 72.589	12/A Dahej, GIDC, Industrial Estate, Dahej, Daheja, Gujarat 392130, India	PTFE, PFA, FEP, FKM, PVDF (no fluorosurfactants used since 2023)	Yes	No	nothing found		No		https://gfl.co.in/Manufacturing_Locations.php	https://www.google.com/url?sa=t&source=web&rct=j&opi=89978449&url=https://gfl.co.in/assets/pdf/GFL%2520Announcement%252030.11.22_new.pdf&ved=2ahUKEwjTrfSMzI-RAxXG9QIHHVHiH0gQFnoECBoQAQ&usg=AOvVaw26sMXajuYj5N5GoSmC9BG4	https://www.google.com/url?sa=t&source=web&rct=j&opi=89978449&url=https://environmentclearance.nic.in/DownloadPfdFile.aspx%3FFileName%3D7WqMy2xnUpRcXAyR11gew6R7vmaU%2BH6/nwXVFFIt6oJJ8Np/CBIfkM6etyQRhLwtwwd%2BzJun7ama1SNV%2BZV2e5jMTUeAHMLoSiCwWeDbOUE%3D%26FilePath%3D93ZZBm8LWEXfg%2BHAlQix2fE2t8z/pgnoBhDlYdZCxzWYSktLmWVaXKfetCrs6kw3DoGTia%2B2sdXMwhPpplwBWruBjKVYi4lT84sunafOeWE%3D&ved=2ahUKEwjTrfSMz…
56	India	Dahej, Gujarat	SRF Limited	21.705, 72.649	D - 2/1, GIDC Phase II, PCPIR, Dahej, Gujarat 392130, Indien	PTFE	Yes	No	nothing found		No		https://www.srf.com/our-businesses/fluorochemicals/fluoropolymers/	https://www.srf.com/timeline/2023/

## Sheet: Table S2 Chemical names
Abbreviation	Full name	CAS RN	PFAS Group	PFAS Group Full Name	Ref	Ref1	Ref2	Ref3	Ref4	Ref5	Ref6	Ref7	Ref8	Ref9	Ref10	Ref11	Ref12	Ref13	Ref14	Ref15	Ref16	Ref17	Ref18	Ref19
10:2 FTCA	10:2 fluorotelomer carboxylic acid	53826-13-4	FTCA	fluorotelomer carboxylic acids	Saliu2025	Teymoorian2025
10:2 FTOH	2-Perfluorodecyl ethanol	865-86-1	FTOH	fluorotelomer alcohols	Schumacher2024	Asakawa2025	Thepaksorn2023	Barber2007
10:2 Ftolefin	10:2 fluorotelomer olefin	none	Other PFAS	Other PFAS	Barber2007
10:2 FTS	10:2 Fluorotelomer sulfonate	120226-60-0	FTSA	fluorotelomer sulfonic acids	Petre2022	Zhao2020	Saliu2025	Teymoorian2025
10:2 FTUCA	10:2 fluorotelomer unsaturated carboxylic acid	70887-94-4	FTCA	fluorotelomer carboxylic acids	Asakawa2025	Saliu2025	Teymoorian2025
11Cl-PF3OUdS	Perfluoro(2-((8-chlorohexyl)oxy)ethanesulfonic acid)	763051-92-9	Cl-PFESA	chlorinated perfluoroalkyl ether sulfonic acids	Petre2022
3:3 FTCA	3:3 fluorotelomer carboxylic acid	356-02-5	FTCA	fluorotelomer carboxylic acids	Zhao2020	Saliu2025	Teymoorian2025
4:1:3 FTB	Fluorotelomer betaines, C12H15F10NO2	none	Other PFAS	Other PFAS	Teymoorian2025
4:2 Cl-PFESA	4:2 chlorinated polyfluorinated ether sulfonic acid	none	Cl-PFESA	chlorinated perfluoroalkyl ether sulfonic acids	Pan2017
4:2 FTB	Fluorotelomer betaines, C10F9H12NO2	none	Other PFAS	Other PFAS	Teymoorian2025
4:2 FTOH	2-Perfluorobutyl ethanol	2043-47-2	FTOH	fluorotelomer alcohols	Schumacher2024	Asawkwa	Thepaksorn2023	Barber2007
4:2 FTS	4:2 Fluorotelomer sulfonate	757124-72-4	FTSA	fluorotelomer sulfonic acids	Kotlarz2024	Petre2022	Proctor2025	Robuck2020	VanDerwerker2024	Zhao2020	Saliu2025	Teymoorian2025
4:2 FTSA-OHPrB	Hydroxy Fluorotelomer sulfonamide propyl betaine (n:2 FTSA-OHPrB), C13H19F9N2O5S	none	Other PFAS	Other PFAS	Teymoorian2025
4:3 FTCA	4:3 fluorotelomer carboxylic acid	none	FTCA	fluorotelomer carboxylic acids	Saliu2025	Teymoorian2025
4:4 FTB	Fluorotelomer betaines, C12F9H16NO2	none	Other PFAS	Other PFAS	Teymoorian2025
5:1:2 FTB	5:1:2 fluorotelomer betaine	171184-02-4	Other PFAS	Other PFAS	Saliu2025	Teymoorian2025
5:2 sFTOH	1-Perfluoropentyl ethanol	914637-05-1	FTOH	fluorotelomer alcohols	Schumacher2024
5:3 FTB	5:3 fluorotelomer betaine	171184-14-8	Other PFAS	Other PFAS	Saliu2025	Teymoorian2025
5:3 FTCA	5:3 fluorotelomer carboxylic acid	914637-49-3	FTCA	fluorotelomer carboxylic acids	Proctor2025	Zhao2020	Saliu2025	Teymoorian2025
6:1:3 FTB	Fluorotelomer betaines, C14H15F14NO2	none	Other PFAS	Other PFAS	Teymoorian2025
6:2 Cl-PFESA	6:2 chlorinated polyfluorinated ether sulfonic acid	756426-58-1	Cl-PFESA	chlorinated perfluoroalkyl ether sulfonic acids	Feng2023	Joerss2020	Li2025	Pan2017	Xie2022	Yao2020	Zhao2020	Asakawa2025	Saliu2025	Teymoorian2025
6:2 diPAP	6:2 fluorotelomer phosphate diester	57677-95-9	F-phosphate diester	perfluoroalkyl phosphate diesters	Proctor2025	Saliu2025
6:2 FASA	X:2 Perfluoroalkyl sulfonamides , C8F13H6NSO2	none	F-sulfonamide	perfluoroalkyl sulfonamides	Teymoorian2025
6:2 FTAB	6:2 fluorotelomer sulfonamidopropyl betaine	34455-29-3	Other PFAS	Other PFAS	Saliu2025	Teymoorian2025
6:2 FTB	Fluorotelomer betaines, C12F13H12NO2	2089109-25-9	Other PFAS	Other PFAS	Teymoorian2025
6:2 FTCA	6:2 fluorotelomer carboxylic acid	53826-12-3	FTCA	fluorotelomer carboxylic acids	Proctor2025	Liu2024	Zhao2020	Saliu2025	Teymoorian2025
6:2 FTOH	2-Perfluorohexyl ethanol	647-42-7	FTOH	fluorotelomer alcohols	Schumacher2024	Asakawa2025	Thepaksorn2023	Barber2007
6:2 FTS	6:2 Fluorotelomer sulfonate	27619-97-2	FTSA	fluorotelomer sulfonic acids	Joerss2020	Brandsma2019	Dalmijn2025a	Guillette2022	Kotlarz2024	Petre2021	Petre2022	Proctor2025	VanDerwerker2024	Heydebreck2015	Liu2024	Zhao2020	Asakawa2025	Bach2017	Dauchy2023	Mourier2019	Saliu2025	Teymoorian2025	Dalmijn2025b	Barber2007
6:2 FTSA-OHPrB	Hydroxy Fluorotelomer sulfonamide propyl betaine (n:2 FTSA-OHPrB), C15H19F13N2O5S	none	Other PFAS	Other PFAS	Teymoorian2025
6:2 FTSAS-sulfone	Sulfonyl analog of fluorotelomer thioether amidosulfonate, C15F13H18NS2O6	none	Other PFAS	Other PFAS	Teymoorian2025
6:2 FTSAS-sulfoxide	Sulfonyl analog of fluorotelomer thioether amidosulfonate, C15F13H18NS2O5	none	Other PFAS	Other PFAS	Teymoorian2025
6:2 FTUCA	6:2 fluorotelomer unsaturated carboxylic acid	161094-75-3	FTCA	fluorotelomer carboxylic acids	Zhao2020	Saliu2025	Teymoorian2025
6:2/8:2 diPAP	Fluorotelomer phosphate diester 6:2/8:2	none	F-phosphate diester	perfluoroalkyl phosphate diesters	Proctor2025	Saliu2025
6:4 FTB	Fluorotelomer betaines, C14F13H16NO2	none	Other PFAS	Other PFAS	Teymoorian2025
6:6 PFPi	Bis(perfluorohexyl)phosphinate	70609-44-8	F-phosph. acids	perfluoroalkyl phosph. acids	Joerss2020	Saliu2025	Teymoorian2025
6:8 PFPi	Perfluorohexylperfluorooctylphosphinate	610800-34-5	F-phosph. acids	perfluoroalkyl phosph. acids	Saliu2025	Teymoorian2025
7:1:2 FTB	Fluorotelomer betaines, C14H13F16NO2	none	Other PFAS	Other PFAS	Teymoorian2025
7:2 sFTOH	1-Perfluoroheptyl ethanol	24015-83-6	FTOH	fluorotelomer alcohols	Schumacher2024
7:3 FTB	Fluorotelomer betaines, C14F15H14NO2	171184-15-9	Other PFAS	Other PFAS	Teymoorian2025
7:3 FTCA	3-(Perfluoroheptyl)propanoic acid	812-70-4	FTCA	fluorotelomer carboxylic acids	Proctor2025	Zhao2020	Saliu2025	Teymoorian2025
8:1:3 FTB	Fluorotelomer betaines, C16H15F18NO2	none	Other PFAS	Other PFAS	Teymoorian2025
8:2 Cl-PFESA	8:2 chlorinated perfluoroalkylether sulfonate	none	Cl-PFESA	chlorinated perfluoroalkyl ether sulfonic acids	Feng2023	Pan2017	Xie2022	Zhao2020	Saliu2025	Teymoorian2025
8:2 diPAP	8:2 fluorotelomer phosphate diester	678-41-1	F-phosphate diester	perfluoroalkyl phosphate diesters	Proctor2025	Zhao2020	Asakawa2025	Saliu2025
8:2 FASA	X:2 Perfluoroalkyl sulfonamides , C10F17H6NSO2	none	F-sulfonamide	perfluoroalkyl sulfonamides	Teymoorian2025
8:2 FTB	Fluorotelomer betaines, C14F17H12NO2	none	Other PFAS	Other PFAS	Teymoorian2025
8:2 FTCA	8:2 fluorotelomer carboxylic acid	27854-31-5	FTCA	fluorotelomer carboxylic acids	Proctor2025	Zhao2020	Saliu2025	Teymoorian2025
8:2 FTI	1H,1H,2H,2H perfluorodecyl iodide	2043-53-0	Other PFAS	Other PFAS	Asakawa2025
8:2 FTOAcryl	1H,1H,2H,2H-Perfluorodecyl acrylate	27905-45-9	Other PFAS	Other PFAS	Thepaksorn2023
8:2 FTOH	2-Perfluorooctyl ethanol	678-39-7	FTOH	fluorotelomer alcohols	Schumacher2024	Asakawa2025	Thepaksorn2023
8:2 FTS	8:2 Fluorotelomer sulfonate	39108-34-4	FTSA	fluorotelomer sulfonic acids	Kotlarz2024	Petre2022	Robuck2020	VanDerwerker2024	Zhao2020	Asakawa2025	Bach2017	Saliu2025	Teymoorian2025
8:2 FTSA-OHPrB	Hydroxy Fluorotelomer sulfonamide propyl betaine (n:2 FTSA-OHPrB), C17H19F17N2O5S	none	Other PFAS	Other PFAS	Teymoorian2025
8:2 FTSAS-sulfone	Sulfonyl analog of fluorotelomer thioether amidosulfonate, C17F17H18NS2O6	none	Other PFAS	Other PFAS	Teymoorian2025
8:2 FTSAS-sulfoxide	Sulfonyl analog of fluorotelomer thioether amidosulfonate, C17F17H18NS2O5	none	Other PFAS	Other PFAS	Teymoorian2025
8:2 FTUCA	8:2 fluorotelomer unsaturated carboxylic acid	70887-84-2	FTCA	fluorotelomer carboxylic acids	Zhao2020	Asakawa2025	Saliu2025	Teymoorian2025
8:4 FTB	Fluorotelomer betaines, C16F17H16NO2	none	Other PFAS	Other PFAS	Teymoorian2025
8:8 PFPi	Bis(perfluorooctyl)phosphinate	40143-79-1	F-phosph. acids	perfluoroalkyl phosph. acids	Saliu2025	Teymoorian2025
9Cl-PF3ONS	9-chlorohexadecafluoro-3-oxanone-1-sulfonic acid (9Cl-PF3ONS, main component of F-53B)	756426-58-1	Cl-PFESA	chlorinated perfluoroalkyl ether sulfonic acids	Petre2022	Pritchett2019	Sha2025
ADONA	3H-Perfluoro-3-[(3-methoxy-propoxy)propanoic acid	919005-14-4	PFECA	perfluoroalkyl ether carboxylic acids	Joerss2020	Petre2022	Pritchett2019	VanDerwerker2024	Zhao2020	Asakawa2025	Saliu2025	Teymoorian2025
Bistriflimide (Ionic liquid)	Polyfluorinated sulfonimide dimer , C2HF6S2O4N	82113-65-3	Other PFAS	Other PFAS	Teymoorian2025
C10-PFDA	Perfluorodecanoic acid	335-76-2	PFCA	perfluoroalkyl carboxylic acids	>20
C10-PFDS	Perfluorodecane sulfonic acid	335-77-3	PFSA	perfluoroalkyl sulfonic acids	>20
C11-PFUdS	Perfluoroundecane sulfonic acid	749786-16-1	PFSA	perfluoroalkyl sulfonic acids	Saliu2025	Teymoorian2025
C11-PFUnDA	Perfluoroundecanoic acid	2058-94-8	PFCA	perfluoroalkyl carboxylic acids	>20
C12-PFDoDA	Perfluorododecanoic acid	307-55-1	PFCA	perfluoroalkyl carboxylic acids	>20
C12-PFDoDS	Perfluorododecane sulfonic acid	79780-39-5	PFSA	perfluoroalkyl sulfonic acids	Proctor2025	Zhou2022	Saliu2025	Teymoorian2025
C13-PFTrDA	Perfluorotridecanoic acid	72629-94-8	PFCA	perfluoroalkyl carboxylic acids	>20
C13-PFTrS	Perfluorotridecane sulfonic acid	791563-89-8	PFSA	perfluoroalkyl sulfonic acids	Saliu2025	Teymoorian2025
C14-PFTeDA	Perfluorotetradecanoic acid	376-06-7	PFCA	perfluoroalkyl carboxylic acids	>20
C16-PFHxDA	Perfluorohexadecanoic acid	67905-19-5	PFCA	perfluoroalkyl carboxylic acids	>20
C18-PFODA	Perfluorooctadecanoic acid	16517-11-6	PFCA	perfluoroalkyl carboxylic acids	>20
C2-PFEtS	Perfluoroethane sulfonic acid	354-88-1	PFSA	perfluoroalkyl sulfonic acids	Saliu2025	Teymoorian2025
C3-PFPrA	Perfluoropropanoic acid	422-64-0	PFCA	perfluoroalkyl carboxylic acids	Proctor2025	Saliu2025	Gebbink2017	Teymoorian2025
C3-PFPrS	Perfluoropropane sulfonic acid	423-41-6	PFSA	perfluoroalkyl sulfonic acids	Saliu2025	Teymoorian2025
C4-PFBA	perfluorobutanoic acid	375-22-4	PFCA	perfluoroalkyl carboxylic acids	>20
C4-PFBS	Perfluorobutane sulfonic acid	375-73-5	PFSA	perfluoroalkyl sulfonic acids	>20
C5-PFPeA	Perfluoropentanoic acid	2706-90-3	PFCA	perfluoroalkyl carboxylic acids	>20
C5-PFPeS	Perfluoropentane sulfonic acid	2706-91-4	PFSA	perfluoroalkyl sulfonic acids	>20
C6O4	acetic acid, 2,2‐difluoro‐ 2‐((2,2,4,5‐tetrafluoro‐5‐(trifluoromethoxy)‐1,3‐dioxolan‐4‐yl) oxy	1190931-41-9	PFECA	perfluoroalkyl ether carboxylic acids	Morganti2021
C6-PFHxA	Perfluorohexanoic acid	307-24-4	PFCA	perfluoroalkyl carboxylic acids	>20
C6-PFHxS	Perfluorohexane sulfonic acid	355-46-4	PFSA	perfluoroalkyl sulfonic acids	>20
C7-PFHpA	Perfluoroheptanoic acid	375-85-9	PFCA	perfluoroalkyl carboxylic acids	>20
C7-PFHpS	Perfluoroheptane sulfonic acid	375-92-8	PFSA	perfluoroalkyl sulfonic acids	>20
C8-PFOA	Perfluorooctanoic acid	335-67-1	PFCA	perfluoroalkyl carboxylic acids	>20
C8-PFOS	Perfluorooctane sulfonic acid	1763-23-1	PFSA	perfluoroalkyl sulfonic acids	>20
C9-PFNA	Perfluorononanoic acid	375-95-1	PFCA	perfluoroalkyl carboxylic acids	>20
C9-PFNS	Perfluorononane sulfonic acid	68259-12-1	PFSA	perfluoroalkyl sulfonic acids	>20
Cl-PFOS	Perfluoro-8-chloro-1-octanesulfonic acid	777011-38-8	Other PFAS	Other PFAS	Teymoorian2025
Ether PFBA	Perfluoro-3-methoxypropanoic acid	377-73-1	PFECA	perfluoroalkyl ether carboxylic acids	Dalmijn2025b
EVE Acid	Perfluoro-3-{[1-(ethenyloxy)propan-2-yl]oxy}propanoic acid	69087-46-3	PFECA	perfluoroalkyl ether carboxylic acids	Petre2022
FBSA	Perfluorobutane sulfonamide	30334-69-1	F-sulfonamide	perfluoroalkyl sulfonamides	Kotlarz2024	Proctor2025	VanDerwerker2024	Li2025	Liu2024	Saliu2025	Teymoorian2025
FBSAA	Perfluoroalkyl sulfonamido acetic acids (FASAAs), C6F9SO4NH4	347872-22-4	F-sulfonamidoacetic acid	perfluoroalkyl sulfonamido acetic acids	Teymoorian2025
FBSi	Perfluoroalkyl sulfinates (PFASi ), C4F9SO2H	none	Other PFAS	Other PFAS	Teymoorian2025
FDSA	Perfluorodecane sulfonamide	4262-70-8	F-sulfonamide	perfluoroalkyl sulfonamides	Saliu2025	Teymoorian2025
FHxSA	Perfluorohexane sulfonamide	41997-13-1	F-sulfonamide	perfluoroalkyl sulfonamides	Kotlarz2024	Proctor2025	VanDerwerker2024	Li2025	Saliu2025	Teymoorian2025
FHxSAA	Perfluoroalkyl sulfonamido acetic acids (FASAAs), C8F13SO4NH4	none	F-sulfonamidoacetic acid	perfluoroalkyl sulfono acetic acids	Teymoorian2025
FOSA	Perfluorooctane sulfonamide (FOSA or PFOSA)	754-91-6	F-sulfonamide	perfluoroalkyl sulfonamides	Joerss2020	Kotlarz2024	Robuck2020	VanDerwerker2024	Heydebreck2015	Joerss2020	Li2025	Mourier2019	Saliu2025	Teymoorian2025	Morganti2021	Petre2022	Liu2024	Saliu2025	Teymoorian2025	Barber2007	MacGillivray2021
FOSAA	Perfluorooctane sulfonamidoacetic acid	2806-24-8	F-sulfonamidoacetic acid	perfluoroalkyl sulfono acetic acids	Proctor2025	Saliu2025	Teymoorian2025
FPeSA	Perfluoropentane sulfonamide	82765-76-2	F-sulfonamide	perfluoroalkyl sulfonamides	Teymoorian2025
FPeSAA	Perfluoroalkyl sulfonamido acetic acids (FASAAs), C7F11SO4NH4	none	F-sulfonamidoacetic acid	perfluoroalkyl sulfonamido acetic acids	Teymoorian2025
FPeSi	Perfluoroalkyl sulfinates (PFASi ), C5F11SO2H	none	Other PFAS	Other PFAS	Teymoorian2025
FPrSA	Heptafluoropropane-1-sulfonamide	989-683-2	F-sulfonamide	perfluoroalkyl sulfonamides	Teymoorian2025
FPrSAA	Perfluoroalkyl sulfonamido acetic acids (FASAAs), C5F7SO4NH4	none	F-sulfonamidoacetic acid	perfluoroalkyl sulfonamido acetic acids	Teymoorian2025
FPrSi	Perfluoroalkyl sulfinates (PFASi ), C3F7SO2H	none	Other PFAS	Other PFAS	Teymoorian2025
Furan-PFECA	Perfluoro-3-tetrahydro-2-furancarboxylic acid	65578- 62-3	PFECA	perfluoroalkyl ether carboxylic acids	Dalmijn2025b
HFPO-DA	Hexafluoropropylene oxide-dimer acid	13252-13-6	PFECA	perfluoroalkyl ether carboxylic acids	>20
HFPO-TA	Hexafluoropropylene oxide trimer acid	13252- 14-7	PFECA	perfluoroalkyl ether carboxylic acids	Feng2023	Pan2017	Sha2025	Yao2020	Yao2021	Li2022	Yao2021
HFPO-TeA	Hexafluoropropylene oxide tetramer acid	65294- 16-8	PFECA	perfluoroalkyl ether carboxylic acids	Li2022	Yao2021
HO-4:2 FTS	Hydroxylated FTSA (OH-X:2 FTSA), C6H5O4SF9	none	FTOH	fluorotelomer alcohols	Teymoorian2025
HO-5:2 FTS	Hydroxylated FTSA (OH-X:2 FTSA), C7H5O4SF11	none	FTOH	fluorotelomer alcohols	Teymoorian2025
HO-6:2 FTS	Hydroxylated FTSA (OH-X:2 FTSA), C8H5O4SF13	none	FTOH	fluorotelomer alcohols	Teymoorian2025
H-PFESA	6:2 hydrogen-substituted polyfluorooctane ether sulfonate	none	H-PFESA	H-substituted perfluoroalkyl ether sulfonic acids	Feng2023
Hydro-EVE	2,2,3,3-tetrafluoro-3-((1,1,1,2,3,3-hexafluoro-3-(1,2,2,2-tetrafluoroethoxy)propan-2-yl)oxy)propanoic acid	773804-62-9	PFECA	perfluoroalkyl ether carboxylic acids	Zhang2019	Jensen2024	Kotlarz2024	Meng2024	Petre2021	Petre2022	Proctor2025	VanDerwerker2024	Zhou2022
MeFBSA	N-methyl-perfluorobutane sulfonamide	68298-12-4	F-sulfonamide	perfluoroalkyl sulfonamides	Saliu2025	Teymoorian2025
Nafion bp1	Perfluoro-3,6-dioxa-4-methyl-7-octene-1-sulfonic acid	749836-20-2	PFESA	perfluoroalkyl ether sulfonic acids	Kotlarz2024	Petre2021	Petre2022	Proctor2025	Zhou2022
Nafion bp2	2-[1-[Difluoro(1,2,2,2-tetrafluoroethoxy)methyl]-1,2,2,2-tetrafluoroethoxy]-1,1,2,2-tetrafluoroethanesulfonic acid	749836-20-2	PFESA	perfluoroalkyl ether sulfonic acids	Guillette2022	Jensen2024	Kotlarz2024	Petre2021	Petre2022	Proctor2025	Robuck2020	Robuck2021	Rock2023	VanDerwerker2024	Zhou2022	Yao2020
Nafion bp4	Perfluoro-4-(2-sulfoethoxy)pentanoic acid	2416366-18-0	Other PFAS	Other PFAS	Kotlarz2024	Petre2021	Petre2022	VanDerwerker2024	Zhou2022
Nafion bp5	Fluoro[perfluoro-2-(perfluoro-2-sulfoethoxy)propoxy]acetic acid	2416366-19-1	Other PFAS	Other PFAS	Petre2022
Nafion bp6	1,1,2,2-Tetrafluoro-2-[(1,1,1,2,3,3,4,4-octafluorobutan-2-yl)oxy]ethane-1-sulfonic acid	2416366-21-5	PFESA	perfluoroalkyl ether sulfonic acids	Petre2022
N-AHOB-FBSAPS	N-dimethylaminohydroxybutyl(hob)- perfluoroalkanesulfoamido propylsulfonate (N-AHOB-FASAPS ), C13H21O6S2N2F9	none	Other PFAS	Other PFAS	Teymoorian2025
N-AHOB-FHpSAPS	N-dimethylaminohydroxybutyl(hob)- perfluoroalkanesulfoamido propylsulfonate (N-AHOB-FASAPS ), C16H21O6S2N2F15	none	Other PFAS	Other PFAS	Teymoorian2025
N-AHOB-FHxSAPS	N-dimethylaminohydroxybutyl(hob)- perfluoroalkanesulfoamido propylsulfonate (N-AHOB-FASAPS ), C15H21O6S2N2F13	none	Other PFAS	Other PFAS	Teymoorian2025
N-AHOB-FOSAPS	N-dimethylaminohydroxybutyl(hob)- perfluoroalkanesulfoamido propylsulfonate (N-AHOB-FASAPS ), C17H21O6S2N2F17	none	Other PFAS	Other PFAS	Teymoorian2025
N-AHOB-FPeSAPS	N-dimethylaminohydroxybutyl(hob)- perfluoroalkanesulfoamido propylsulfonate (N-AHOB-FASAPS ), C14H21O6S2N2F11	none	Other PFAS	Other PFAS	Teymoorian2025
N-AHOB-FPrSAPS	N-dimethylaminohydroxybutyl(hob)- perfluoroalkanesulfoamido propylsulfonate (N-AHOB-FASAPS ), C12H21O6S2N2F7	none	Other PFAS	Other PFAS	Teymoorian2025
N-AmCP-FBSA	N-ammoniocarboxypropylperfluoroalkanesulfonamide (N-AmCP-FASA), C10H13O4SN2F9	none	Other PFAS	Other PFAS	Teymoorian2025
N-AmCP-FHpSA	N-ammoniocarboxypropylperfluoroalkanesulfonamide (N-AmCP-FASA), C13H13O4SN2F15	none	Other PFAS	Other PFAS	Teymoorian2025
N-AmCP-FHxSA	N-ammoniocarboxypropylperfluoroalkanesulfonamide (N-AmCP-FASA), C12H13O4SN2F13	none	Other PFAS	Other PFAS	Teymoorian2025
N-AmCP-FOSA	N-ammoniocarboxypropylperfluoroalkanesulfonamide (N-AmCP-FASA), C14H13O4SN2F17	none	Other PFAS	Other PFAS	Teymoorian2025
N-AmCP-FPeSA	N-ammoniocarboxypropylperfluoroalkanesulfonamide (N-AmCP-FASA), C11H13O4SN2F11	none	Other PFAS	Other PFAS	Teymoorian2025
N-AmCP-FPrSA	N-ammoniocarboxypropylperfluoroalkanesulfonamide (N-AmCP-FASA), C9H13O4SN2F7	none	Other PFAS	Other PFAS	Teymoorian2025
NEtFBSAA	Perfluoroalkyl sulfonamido acetic acids (FASAAs), C8H8F9NO4S	none	F-sulfonamidoacetic acid	perfluoroalkyl sulfonamido acetic acids	Teymoorian2025
NEtFHxSAA	Perfluoroalkyl sulfonamido acetic acids (FASAAs), C10H8F13NO4S	none	F-sulfonamidoacetic acid	perfluoroalkyl sulfonamido acetic acids	Teymoorian2025
N-EtFOSA	N-Ethylperfluoro-1-octanesulfonamide	4151-50-2	F-sulfonamide	perfluoroalkyl sulfonamides	Petre2022	Mourier2019	Saliu2025	Teymoorian2025	Barber2007
N-EtFOSAA	N-Ethylperfluorooctane sulfonamido acetic acid	2991-50-6	F-sulfonamidoacetic acid	perfluoroalkyl sulfono acetic acids	Joerss2020	Petre2022	Proctor2025	Robuck2020	VanDerwerker2024	Asakawa2025	Mourier2019	Saliu2025	Teymoorian2025
N-EtFOSE	N-Ethylperfluorooctane sulfonamido ethanol	1691-99-2	Other PFAS	Other PFAS	Petre2022	Barber2007
NEtFPeSAA	Perfluoroalkyl sulfonamido acetic acids (FASAAs), C9H8F11NO4S	none	F-sulfonamidoacetic acid	perfluoroalkyl sulfonamido acetic acids	Teymoorian2025
NEtFPrSAA	Perfluoroalkyl sulfonamido acetic acids (FASAAs), C7H8F7NO4S	none	F-sulfonamidoacetic acid	perfluoroalkyl sulfonamido acetic acids	Teymoorian2025
NFDHA	Perfluoro-3,6-dioxaheptanoic acid	151772-58-6	PFECA	perfluoroalkyl ether carboxylic acids	Petre2022
N-HOEAmP-FBSAPS	N-hydroxyethyl(hoe)dimethylammonio propyl perfluoroalkanesulfonamido propylsulfonate (N-HOEAmP-FASAPS), C14H23O6S2N2F9	none	Other PFAS	Other PFAS	Teymoorian2025
N-HOEAmP-FHpSAPS	N-hydroxyethyl(hoe)dimethylammonio propyl perfluoroalkanesulfonamido propylsulfonate (N-HOEAmP-FASAPS), C17H23O6S2N2F15	none	Other PFAS	Other PFAS	Teymoorian2025
N-HOEAmP-FHxSAPS	N-hydroxyethyl(hoe)dimethylammonio propyl perfluoroalkanesulfonamido propylsulfonate (N-HOEAmP-FASAPS), C16H23O6S2N2F13	none	Other PFAS	Other PFAS	Teymoorian2025
N-HOEAmP-FOSAPS	N-hydroxyethyl(hoe)dimethylammonio propyl perfluoroalkanesulfonamido propylsulfonate (N-HOEAmP-FASAPS), C18H23O6S2N2F17	none	Other PFAS	Other PFAS	Teymoorian2025
N-HOEAmP-FPeSAPS	N-hydroxyethyl(hoe)dimethylammonio propyl perfluoroalkanesulfonamido propylsulfonate (N-HOEAmP-FASAPS), C15H23O6S2N2F11	none	Other PFAS	Other PFAS	Teymoorian2025
N-HOEAmP-FPrSAPS	N-hydroxyethyl(hoe)dimethylammonio propyl perfluoroalkanesulfonamido propylsulfonate (N-HOEAmP-FASAPS), C13H23O6S2N2F7	none	Other PFAS	Other PFAS	Teymoorian2025
NMeFBSAA	Perfluoroalkyl sulfonamido acetic acids (FASAAs), C7H6F9NO4S	none	F-sulfonamidoacetic acid	perfluoroalkyl sulfonamido acetic acids	Teymoorian2025
NMeFHxSAA	Perfluoroalkyl sulfonamido acetic acids (FASAAs), C9H6F13NO4S	none	F-sulfonamidoacetic acid	perfluoroalkyl sulfonamido acetic acids	Teymoorian2025
N-MeFOSA	N-Methylperfluoro-1-octanesulfonamide	31506-32-8	F-sulfonamide	perfluoroalkyl sulfonamides	Petre2022	Mourier2019	Saliu2025	Teymoorian2025	Barber2007
N-MeFOSAA	N-Methylperfluorooctane sulfonamido acetic acid	2355-31-9	F-sulfonamidoacetic acid	perfluoroalkyl sulfonamido acetic acids	Petre2022	Pritchett2019	Proctor2025	Robuck2020	VanDerwerker2024	Asakawa2025	Mourier2019	Saliu2025	Teymoorian2025
N-MeFOSE	N-Methylperfluorooctane sulfonamido ethanol	24448-09-07	Other PFAS	Other PFAS	Petre2022	Barber2007
NMeFPeSAA	Perfluoroalkyl sulfonamido acetic acids (FASAAs), C8H6F11NO4S	none	F-sulfonamidoacetic acid	perfluoroalkyl sulfonamido acetic acids	Teymoorian2025
NMeFPrSAA	Perfluoroalkyl sulfonamido acetic acids (FASAAs), C6H6F7NO4S	none	F-sulfonamidoacetic acid	perfluoroalkyl sulfonamido acetic acids	Teymoorian2025
N-SPAmP-FBSA	N-sulfopropyldimethylammonio propyl perfluoroalkanesulfonamide (N-SPAmP-FASA), C12H19O5S2N2F9	none	Other PFAS	Other PFAS	Teymoorian2025
N-SPAmP-FBSAA	N-sulfopropyldimethylammoniopropylperfluoroalkanesulfonamido acetic acid (N-SPAmP-FASAA), C14H21O7S2N2F9	none	Other PFAS	Other PFAS	Teymoorian2025
N-SPAmP-FBSAPS	N-sulfopropyldimethylammoniopropyl perfluoroalkane sulfonamidopropylsulfonate (N-SPAmP-FASAPS), C15H25O8S3N2F9	none	Other PFAS	Other PFAS	Teymoorian2025
N-SPAmP-FHpSA	N-sulfopropyldimethylammonio propyl perfluoroalkanesulfonamide (N-SPAmP-FASA), C15H19O5S2N2F15	none	Other PFAS	Other PFAS	Teymoorian2025
N-SPAmP-FHpSAA	N-sulfopropyldimethylammoniopropylperfluoroalkanesulfonamido acetic acid (N-SPAmP-FASAA), C17H21O7S2N2F15	none	Other PFAS	Other PFAS	Teymoorian2025
N-SPAmP-FHpSAPS	N-sulfopropyldimethylammoniopropyl perfluoroalkane sulfonamidopropylsulfonate (N-SPAmP-FASAPS), C18H25O8S3N2F15	none	Other PFAS	Other PFAS	Teymoorian2025
N-SPAmP-FHxSA	N-sulfopropyldimethylammonio propyl perfluoroalkanesulfonamide (N-SPAmP-FASA), C14H19O5S2N2F13	none	Other PFAS	Other PFAS	Teymoorian2025
N-SPAmP-FHxSAA	N-sulfopropyldimethylammoniopropylperfluoroalkanesulfonamido acetic acid (N-SPAmP-FASAA), C16H21O7S2N2F13	none	Other PFAS	Other PFAS	Teymoorian2025
N-SPAmP-FHxSAPS	N-sulfopropyldimethylammoniopropyl perfluoroalkane sulfonamidopropylsulfonate (N-SPAmP-FASAPS), C17H25O8S3N2F13	none	Other PFAS	Other PFAS	Teymoorian2025
N-SPAmP-FOSA	N-sulfopropyldimethylammonio propyl perfluoroalkanesulfonamide (N-SPAmP-FASA), C16H19O5S2N2F17	none	Other PFAS	Other PFAS	Teymoorian2025
N-SPAmP-FOSAA	N-sulfopropyldimethylammoniopropylperfluoroalkanesulfonamido acetic acid (N-SPAmP-FASAA), C18H21O7S2N2F17	none	Other PFAS	Other PFAS	Teymoorian2025
N-SPAmP-FOSAPS	N-sulfopropyldimethylammoniopropyl perfluoroalkane sulfonamidopropylsulfonate (N-SPAmP-FASAPS), C19H25O8S3N2F17	none	Other PFAS	Other PFAS	Teymoorian2025
N-SPAmP-FPeSA	N-sulfopropyldimethylammonio propyl perfluoroalkanesulfonamide (N-SPAmP-FASA), C13H19O5S2N2F11	none	Other PFAS	Other PFAS	Teymoorian2025
N-SPAmP-FPeSAA	N-sulfopropyldimethylammoniopropylperfluoroalkanesulfonamido acetic acid (N-SPAmP-FASAA), C15H21O7S2N2F11	none	Other PFAS	Other PFAS	Teymoorian2025
N-SPAmP-FPeSAPS	N-sulfopropyldimethylammoniopropyl perfluoroalkane sulfonamidopropylsulfonate (N-SPAmP-FASAPS), C16H25O8S3N2F11	none	Other PFAS	Other PFAS	Teymoorian2025
N-SPAmP-FPrSA	N-sulfopropyldimethylammonio propyl perfluoroalkanesulfonamide (N-SPAmP-FASA), C11H19O5S2N2F7	none	Other PFAS	Other PFAS	Teymoorian2025
N-SPAmP-FPrSAA	N-sulfopropyldimethylammoniopropylperfluoroalkanesulfonamido acetic acid (N-SPAmP-FASAA), C13H21O7S2N2F7	none	Other PFAS	Other PFAS	Teymoorian2025
N-SPAmP-FPrSAPS	N-sulfopropyldimethylammoniopropyl perfluoroalkane sulfonamidopropylsulfonate (N-SPAmP-FASAPS), C14H25O8S3N2F7	none	Other PFAS	Other PFAS	Teymoorian2025
N-SP-FBSA	N-sulfopropyl perfluoroalkyl sulfonamides (N-SP-FASAs), C7H8O5S2NF9	none	Other PFAS	Other PFAS	Teymoorian2025
N-SP-FHpSA	N-sulfopropyl perfluoroalkyl sulfonamides (N-SP-FASAs), C10H8O5S2NF15	none	Other PFAS	Other PFAS	Teymoorian2025
N-SP-FHxSA	N-sulfopropyl perfluoroalkyl sulfonamides (N-SP-FASAs), C9H8O5S2NF13	none	Other PFAS	Other PFAS	Teymoorian2025
N-SP-FOSA	N-sulfopropyl perfluoroalkyl sulfonamides (N-SP-FASAs), C11H8O5S2NF17	none	Other PFAS	Other PFAS	Teymoorian2025
N-SP-FPeSA	N-sulfopropyl perfluoroalkyl sulfonamides (N-SP-FASAs), C8H8O5S2NF11	none	Other PFAS	Other PFAS	Teymoorian2025
N-SP-FPrSA	N-sulfopropyl perfluoroalkyl sulfonamides (N-SP-FASAs), C6H8O5S2NF7	none	Other PFAS	Other PFAS	Teymoorian2025
N-TamP-FBSAP	N-trimethylammoniopropyl perfluoroalkylsulfonamido propanoic acid (N-TAmP-FASAP), C13H20F9SO4N2	none	Other PFAS	Other PFAS	Teymoorian2025
N-TAmP-FHpSAP	N-trimethylammoniopropyl perfluoroalkylsulfonamido propanoic acid (N-TAmP-FASAP), C16H20F15SO4N2	none	Other PFAS	Other PFAS	Teymoorian2025
N-TamP-FHxSAP	N-trimethylammoniopropyl perfluoroalkylsulfonamido propanoic acid (N-TAmP-FASAP), C15H20F13SO4N2	none	Other PFAS	Other PFAS	Teymoorian2025
N-TAmP-FOSAP	N-trimethylammoniopropyl perfluoroalkylsulfonamido propanoic acid (N-TAmP-FASAP), C17H20F17SO4N2	none	Other PFAS	Other PFAS	Teymoorian2025
N-TamP-FPeSAP	N-trimethylammoniopropyl perfluoroalkylsulfonamido propanoic acid (N-TAmP-FASAP), C14H20F11SO4N2	none	Other PFAS	Other PFAS	Teymoorian2025
N-TamP-FPrSAP	N-trimethylammoniopropyl perfluoroalkylsulfonamido propanoic acid (N-TAmP-FASAP), C12H20F7SO4N2	none	Other PFAS	Other PFAS	Teymoorian2025
NVHOS	1,1,2,2-tetrafluoro-2-(1,2,2,2-tetrafluoro-ethoxy)ethane sulfonate	801209-99-4	PFESA	perfluoroalkyl ether sulfonic acids	Zhang2019	Guillette2022	Kotlarz2024	Meng2024	Petre2022	Petre2022	Proctor2025	Rock2023	VanDerwerker2024	Zhou2022
O-PFSA-2	Oxa-PFSAs, C2F5SO4H	none	Other PFAS	Other PFAS	Teymoorian2025
O-PFSA-3	Oxa-PFSAs, C3F7SO4H	none	Other PFAS	Other PFAS	Teymoorian2025
O-PFSA-4	Oxa-PFSAs, C4F9SO4H	none	Other PFAS	Other PFAS	Teymoorian2025
O-PFSA-5	Oxa-PFSAs, C5F11SO4H	none	Other PFAS	Other PFAS	Teymoorian2025
O-PFSA-6	Oxa-PFSAs, C6F13SO4H	none	Other PFAS	Other PFAS	Teymoorian2025
O-PFSA-7	Oxa-PFSAs, C7F15SO4H	none	Other PFAS	Other PFAS	Teymoorian2025
O-PFSA-8	Oxa-PFSAs, C8F17SO4H	none	Other PFAS	Other PFAS	Teymoorian2025
O-PFSA-9	Oxa-PFSAs, C9F19SO4H	none	Other PFAS	Other PFAS	Teymoorian2025
O-U-PFCA-0	Oxa-U-PFCAs, C5F7O3H	none	Other PFAS	Other PFAS	Teymoorian2025
O-U-PFCA-1	Oxa-U-PFCAs, C6F9O3H	none	Other PFAS	Other PFAS	Teymoorian2025
O-U-PFCA-2	Oxa-U-PFCAs, C7F11O3H	none	Other PFAS	Other PFAS	Teymoorian2025
O-U-PFCA-3	Oxa-U-PFCAs, C8F13O3H	none	Other PFAS	Other PFAS	Teymoorian2025
O-U-PFCA-4	Oxa-U-PFCAs, C9F15O3H	none	Other PFAS	Other PFAS	Teymoorian2025
PEPA	Perfluoro-2-ethoxypropanoic acid	267239-61-2	PFECA	perfluoroalkyl ether carboxylic acids	Zhang2019	Jensen2024	Kotlarz2024	Meng2024	Petre2021	Petre2022	Proctor2025	Rock2023	Shimizu2021	VanDerwerker2024	Zhou2022
PF5OHxA	perfluoro-4-methoxybutanoic acid	640-688-5	PFECA	perfluoroalkyl ether carboxylic acids	Li2022	Yao2021
PFBuDiI	1,4-Diiodoperfluorobutane	375-50-8	Other PFAS	Other PFAS	Asakawa2025
PFECA-G	Perfluoro-4-isopropoxybutanoic acid	801212-59-9	PFECA	perfluoroalkyl ether carboxylic acids	Petre2022
PFECHS	Perfluoro-4-ethylcyclohexane sulfonate	646-83-3	PFSA	perfluoroalkyl sulfonic acids	Saliu2025	Teymoorian2025
PFEESA	Perfluoro(2-ethoxyethane) sulfonic acid	113507-82-7	PFESA	perfluoroalkyl ether sulfonic acids	Petre2022	Saliu2025	Teymoorian2025
PFHxDiI	1,6-Diiodoperfluorohexane	375-80-4	Other PFAS	Other PFAS	Asakawa2025
PFHxPA	Perfluorohexylphosphonic acid	270-204-4	F-phosph. acids	perfluoroalkyl phosph. acids	Saliu2025	Teymoorian2025
PFHxSAC	Perfluoro sulfonamidoalkyl amino carboxylate (PFASAC), C12F9H17N2O4S	none	Other PFAS	Other PFAS	Teymoorian2025
PFHxSAm	Perfluoro sulfonamidoalkyl amine, C9H13F9N2O2S	none	Other PFAS	Other PFAS	Saliu2025	Teymoorian2025
PFHxSAmS	Perfluorohexane sulfonamidopropyl ammonium	none	Other PFAS	Other PFAS	Saliu2025	Teymoorian2025
PFHxSB	Perfluoro sulfonamidoalkyl betaine, C13H15F13N2O4S	none	Other PFAS	Other PFAS	Teymoorian2025
PFHxSi	Perfluoroalkyl sulfinates (PFASi ), C6F13SO2H	none	Other PFAS	Other PFAS	Teymoorian2025
PFMBA	Perfluoro-4-methoxybutanoic acid	863090-89-5	PFECA	perfluoroalkyl ether carboxylic acids	Saliu2025	Teymoorian2025
PFMOAA	Perfluoro-2-methoxyacetic acid	674-13-5	PFECA	perfluoroalkyl ether carboxylic acids	Zhang2019	Jensen2024	Kotlarz2024	Meng2024	Petre2021	Petre2022	Proctor2025	Shimizu2021	VanDerwerker2024	Li2022	Yao2020	Yao2021
PFMPA	Perfluoro-3-methoxypropanoic acid	377-73-1	PFECA	perfluoroalkyl ether carboxylic acids	Li2022	Yao2020	Yao2021	Saliu2025	Teymoorian2025
PFO2HxA	Perfluoro(3,5-dioxahexanoic) acid	39492-88-1	PFECA	perfluoroalkyl ether carboxylic acids	Zhang2019	Jensen2024	Kotlarz2024	Meng2024	Petre2021	Petre2022	Proctor2025	Rock2023	VanDerwerker2024	Zhou2022	Li2022	Yao2021	Yao2020
PFO2OA	Perfluoro-3,6-dioxaoctanoic acid	80153-82-8	PFECA	perfluoroalkyl ether carboxylic acids	Sha2025	Dalmijn2025b
PFO3DA	Perfluoro-3,6,9-trioxadecanoic acid	151772-59-7	PFECA	perfluoroalkyl ether carboxylic acids	Kotlarz2024	Sha2025
PFO3OA	Perfluoro(3,5,7-trioxaoctanoic) acid	39492-89-2	PFECA	perfluoroalkyl ether carboxylic acids	Zhang2019	Jensen2024	Kotlarz2024	Meng2024	Petre2021	Petre2022	Proctor2025	VanDerwerker2024	Zhou2022	Li2022	Yao2020	Yao2021
PFO4DA	Perfluoro(3,5,7,9-tetraoxadecanoic) acid	39492-90-5	PFECA	perfluoroalkyl ether carboxylic acids	Zhang2019	Guillette2022	Jensen2024	Kotlarz2024	Meng2024	Petre2021	Petre2022	Proctor2025	Robuck2021	VanDerwerker2024	Zhou2022	Li2022	Yao2020	Yao2021
PFO5DoDA	perfluoro(3,5,7,9,11-pentaoxadodecanoic) acid	39492-91-6	PFECA	perfluoroalkyl ether carboxylic acids	Zhang2019	Guillette2022	Jensen2024	Kotlarz2024	Petre2021	Petre2022	Proctor2025	Robuck2020	Robuck2021	VanDerwerker2024	Zhou2022	Li2022	Yao2020	Yao2021	Kotlarz2024	Petre2022	Proctor2025	Rock2023
PFOAB	Perfluorooctane amidopropyl betaine	none	Other PFAS	Other PFAS	Saliu2025	Teymoorian2025
PFOANO	Perfluorooctane amidopropyl amine oxide	none	Other PFAS	Other PFAS	Saliu2025	Teymoorian2025
PFODiI	1,8-Diiodoperfluorooctane	355-70-6	Other PFAS	Other PFAS	Asakawa2025
PFOPA	Perfluorooctylphosphonic acid	40143-78-0	F-phosph. acids	perfluoroalkyl phosph. acids	Saliu2025	Teymoorian2025
PFOSAC	Perfluoro sulfonamidoalkyl amino carboxylate (PFASAC), C16F17H17N2O4S	none	Other PFAS	Other PFAS	Teymoorian2025
PFOSAmS	Perfluorooctane sulfonamidopropyl ammonium	none	Other PFAS	Other PFAS	Saliu2025	Teymoorian2025
PFOSB	Perfluorooctane sulfonamidopropyl betaine	none	Other PFAS	Other PFAS	Saliu2025	Teymoorian2025
PFOSi	Perfluoroalkyl sulfinates (PFASi ), C8F17SO2H	none	Other PFAS	Other PFAS	Teymoorian2025
PFOSNO	Perfluorooctane sulfonamidopropyl amine oxide	none	Other PFAS	Other PFAS	Saliu2025	Teymoorian2025
PFPeOPA	2-Perfluoropentoxy-2,3,3,3-tetrafluoropropanoic acid	504435-11-4	PFECA	perfluoroalkyl ether carboxylic acids	Sha2025	Dalmijn2025b
PFPrSAC	Perfluoro sulfonamidoalkyl amino carboxylate (PFASAC), C11F7H17N2O4S	none	Other PFAS	Other PFAS	Teymoorian2025
PFPrSAm (N-AP-FPrSA)	Perfluoro sulfonamidoalkyl amine, C8H13F7N2O2S	none	Other PFAS	Other PFAS	Teymoorian2025
PFPrSB	Perfluoro sulfonamidoalkyl betaine, C10H15F7N2O4S	none	Other PFAS	Other PFAS	Teymoorian2025
PMPA	Perfluoro-2-methoxypropanoic acid	13140-29-9	PFECA	perfluoroalkyl ether carboxylic acids	Zhang2019	Guillette2022	Jensen2024	Kotlarz2024	Meng2024	Petre2021	Petre2022	Proctor2025	Rock2023	Shimizu2021	VanDerwerker2024	Zhou2022
R-EVE	4-(2-Carboxy-1,1,2,2-tetrafluoroethoxy)-perfluoropentanoic acid	2416366-22-6	PFECA	perfluoroalkyl ether carboxylic acids	Petre2022
TFA	Trifluoroacetic acid	76-05-1	PFCA	perfluoroalkyl carboxylic acids	Proctor2025
UPFSA-3	unsaturated perfluoroalkyl sulfonic acid, C6O3SF11H	none	Other PFAS	Other PFAS	Teymoorian2025
UPFSA-4 or PFMeCHS (isomeric class)	unsaturated perfluoroalkyl sulfonic acid, C7O3SF13H	none	Other PFAS	Other PFAS	Teymoorian2025

## Sheet: Table S3 PFAS Concentrations
index	country	city	site_name	medium_original	water_flow_rate_m3-day	substance_name_original	concentration_original	unit_concentration_original	distance_from_site_original	unit_distance_original	upstream_or_downstream	year_of_sampling	medium_group	substance_name_clean	pfas_group	concentration_clean	unit_concentration_clean	dw_or_ww	distance_from_site_clean_km	reference	conc_notes	dist_notes
0	Germany	Burgkirchen	Dyneon/3M - Chemiepark Gendorf & Gore	forest surface soil		PFOA	265.777	ug/kg dw	0.58278	km		2007	Soil_Sediment	C8-PFOA	PFCA	265.777	µg/kg	dw	0.58278	Hangen2010	extracted from Fig 2	extracted from Fig 1
1	Germany	Burgkirchen	Dyneon/3M - Chemiepark Gendorf & Gore	forest surface soil		PFOA	178.398	ug/kg dw	1.68172	km		2007	Soil_Sediment	C8-PFOA	PFCA	178.398	µg/kg	dw	1.68172	Hangen2010	extracted from Fig 2	extracted from Fig 1
2	Germany	Burgkirchen	Dyneon/3M - Chemiepark Gendorf & Gore	forest surface soil		PFOA	61.8932	ug/kg dw	1.73023	km		2007	Soil_Sediment	C8-PFOA	PFCA	61.8932	µg/kg	dw	1.73023	Hangen2010	extracted from Fig 2	extracted from Fig 1
3	Germany	Burgkirchen	Dyneon/3M - Chemiepark Gendorf & Gore	forest surface soil		PFOA	600	ug/kg dw	1.73132	km		2007	Soil_Sediment	C8-PFOA	PFCA	600	µg/kg	dw	1.73132	Hangen2010	extracted from Fig 2	extracted from Fig 1
4	Germany	Burgkirchen	Dyneon/3M - Chemiepark Gendorf & Gore	forest surface soil		PFOA	364.078	ug/kg dw	2.61987	km		2007	Soil_Sediment	C8-PFOA	PFCA	364.078	µg/kg	dw	2.61987	Hangen2010	extracted from Fig 2	extracted from Fig 1
5	Germany	Burgkirchen	Dyneon/3M - Chemiepark Gendorf & Gore	forest surface soil		PFOA	94.6602	ug/kg dw	3.11633	km		2007	Soil_Sediment	C8-PFOA	PFCA	94.6602	µg/kg	dw	3.11633	Hangen2010	extracted from Fig 2	extracted from Fig 1
6	Germany	Burgkirchen	Dyneon/3M - Chemiepark Gendorf & Gore	forest surface soil		PFOA	305.825	ug/kg dw	3.19209	km		2007	Soil_Sediment	C8-PFOA	PFCA	305.825	µg/kg	dw	3.19209	Hangen2010	extracted from Fig 2	extracted from Fig 1
7	Germany	Burgkirchen	Dyneon/3M - Chemiepark Gendorf & Gore	forest surface soil		PFOA	152.913	ug/kg dw	3.91198	km		2007	Soil_Sediment	C8-PFOA	PFCA	152.913	µg/kg	dw	3.91198	Hangen2010	extracted from Fig 2	extracted from Fig 1
8	Germany	Burgkirchen	Dyneon/3M - Chemiepark Gendorf & Gore	forest surface soil		PFOA	91.0194	ug/kg dw	5.25003	km		2007	Soil_Sediment	C8-PFOA	PFCA	91.0194	µg/kg	dw	5.25003	Hangen2010	extracted from Fig 2	extracted from Fig 1
9	Germany	Burgkirchen	Dyneon/3M - Chemiepark Gendorf & Gore	forest surface soil		PFOA	50.9709	ug/kg dw	5.44502	km		2007	Soil_Sediment	C8-PFOA	PFCA	50.9709	µg/kg	dw	5.44502	Hangen2010	extracted from Fig 2	extracted from Fig 1
10	Germany	Burgkirchen	Dyneon/3M - Chemiepark Gendorf & Gore	forest surface soil		PFOA	138.35	ug/kg dw	5.45903	km		2007	Soil_Sediment	C8-PFOA	PFCA	138.35	µg/kg	dw	5.45903	Hangen2010	extracted from Fig 2	extracted from Fig 1
11	Germany	Burgkirchen	Dyneon/3M - Chemiepark Gendorf & Gore	forest surface soil		PFOA	87.3786	ug/kg dw	5.72629	km		2007	Soil_Sediment	C8-PFOA	PFCA	87.3786	µg/kg	dw	5.72629	Hangen2010	extracted from Fig 2	extracted from Fig 1
12	Germany	Burgkirchen	Dyneon/3M - Chemiepark Gendorf & Gore	forest surface soil		PFOA	54.6117	ug/kg dw	6.29126	km		2007	Soil_Sediment	C8-PFOA	PFCA	54.6117	µg/kg	dw	6.29126	Hangen2010	extracted from Fig 2	extracted from Fig 1
13	Germany	Burgkirchen	Dyneon/3M - Chemiepark Gendorf & Gore	forest surface soil		PFOA	29.1262	ug/kg dw	6.91616	km		2007	Soil_Sediment	C8-PFOA	PFCA	29.1262	µg/kg	dw	6.91616	Hangen2010	extracted from Fig 2	extracted from Fig 1
14	Germany	Burgkirchen	Dyneon/3M - Chemiepark Gendorf & Gore	forest surface soil		PFOA	72.8155	ug/kg dw	7.09213	km		2007	Soil_Sediment	C8-PFOA	PFCA	72.8155	µg/kg	dw	7.09213	Hangen2010	extracted from Fig 2	extracted from Fig 1
15	Germany	Burgkirchen	Dyneon/3M - Chemiepark Gendorf & Gore	forest surface soil		PFOA	178.398	ug/kg dw	7.57943	km		2007	Soil_Sediment	C8-PFOA	PFCA	178.398	µg/kg	dw	7.57943	Hangen2010	extracted from Fig 2	extracted from Fig 1
16	Germany	Burgkirchen	Dyneon/3M - Chemiepark Gendorf & Gore	forest surface soil		PFOA	50.9709	ug/kg dw	7.69591	km		2007	Soil_Sediment	C8-PFOA	PFCA	50.9709	µg/kg	dw	7.69591	Hangen2010	extracted from Fig 2	extracted from Fig 1
17	Germany	Burgkirchen	Dyneon/3M - Chemiepark Gendorf & Gore	forest surface soil		PFOA	58.2524	ug/kg dw	7.8056	km		2007	Soil_Sediment	C8-PFOA	PFCA	58.2524	µg/kg	dw	7.8056	Hangen2010	extracted from Fig 2	extracted from Fig 1
18	Germany	Burgkirchen	Dyneon/3M - Chemiepark Gendorf & Gore	forest surface soil		PFOA	10.9223	ug/kg dw	8.32813	km		2007	Soil_Sediment	C8-PFOA	PFCA	10.9223	µg/kg	dw	8.32813	Hangen2010	extracted from Fig 2	extracted from Fig 1
19	Germany	Burgkirchen	Dyneon/3M - Chemiepark Gendorf & Gore	forest surface soil		PFOA	58.2524	ug/kg dw	9.8463	km		2007	Soil_Sediment	C8-PFOA	PFCA	58.2524	µg/kg	dw	9.8463	Hangen2010	extracted from Fig 2	extracted from Fig 1
20	Germany	Burgkirchen	Dyneon/3M - Chemiepark Gendorf & Gore	forest surface soil		sum PFAS	265.777	ug/kg dw	0.58278	km		2007	Soil_Sediment	sum PFAS	sum PFAS	265.777	µg/kg	dw	0.58278	Hangen2010	extracted from Fig 2	extracted from Fig 1
21	Germany	Burgkirchen	Dyneon/3M - Chemiepark Gendorf & Gore	forest surface soil		sum PFAS	178.398	ug/kg dw	1.68172	km		2007	Soil_Sediment	sum PFAS	sum PFAS	178.398	µg/kg	dw	1.68172	Hangen2010	extracted from Fig 2	extracted from Fig 1
22	Germany	Burgkirchen	Dyneon/3M - Chemiepark Gendorf & Gore	forest surface soil		sum PFAS	61.8932	ug/kg dw	1.73023	km		2007	Soil_Sediment	sum PFAS	sum PFAS	61.8932	µg/kg	dw	1.73023	Hangen2010	extracted from Fig 2	extracted from Fig 1
23	Germany	Burgkirchen	Dyneon/3M - Chemiepark Gendorf & Gore	forest surface soil		sum PFAS	600	ug/kg dw	1.73132	km		2007	Soil_Sediment	sum PFAS	sum PFAS	600	µg/kg	dw	1.73132	Hangen2010	extracted from Fig 2	extracted from Fig 1
24	Germany	Burgkirchen	Dyneon/3M - Chemiepark Gendorf & Gore	forest surface soil		sum PFAS	364.078	ug/kg dw	2.61987	km		2007	Soil_Sediment	sum PFAS	sum PFAS	364.078	µg/kg	dw	2.61987	Hangen2010	extracted from Fig 2	extracted from Fig 1
25	Germany	Burgkirchen	Dyneon/3M - Chemiepark Gendorf & Gore	forest surface soil		sum PFAS	94.6602	ug/kg dw	3.11633	km		2007	Soil_Sediment	sum PFAS	sum PFAS	94.6602	µg/kg	dw	3.11633	Hangen2010	extracted from Fig 2	extracted from Fig 1
26	Germany	Burgkirchen	Dyneon/3M - Chemiepark Gendorf & Gore	forest surface soil		sum PFAS	305.825	ug/kg dw	3.19209	km		2007	Soil_Sediment	sum PFAS	sum PFAS	305.825	µg/kg	dw	3.19209	Hangen2010	extracted from Fig 2	extracted from Fig 1
27	Germany	Burgkirchen	Dyneon/3M - Chemiepark Gendorf & Gore	forest surface soil		sum PFAS	152.913	ug/kg dw	3.91198	km		2007	Soil_Sediment	sum PFAS	sum PFAS	152.913	µg/kg	dw	3.91198	Hangen2010	extracted from Fig 2	extracted from Fig 1
28	Germany	Burgkirchen	Dyneon/3M - Chemiepark Gendorf & Gore	forest surface soil		sum PFAS	91.0194	ug/kg dw	5.25003	km		2007	Soil_Sediment	sum PFAS	sum PFAS	91.0194	µg/kg	dw	5.25003	Hangen2010	extracted from Fig 2	extracted from Fig 1
29	Germany	Burgkirchen	Dyneon/3M - Chemiepark Gendorf & Gore	forest surface soil		sum PFAS	50.9709	ug/kg dw	5.44502	km		2007	Soil_Sediment	sum PFAS	sum PFAS	50.9709	µg/kg	dw	5.44502	Hangen2010	extracted from Fig 2	extracted from Fig 1
30	Germany	Burgkirchen	Dyneon/3M - Chemiepark Gendorf & Gore	forest surface soil		sum PFAS	138.35	ug/kg dw	5.45903	km		2007	Soil_Sediment	sum PFAS	sum PFAS	138.35	µg/kg	dw	5.45903	Hangen2010	extracted from Fig 2	extracted from Fig 1
31	Germany	Burgkirchen	Dyneon/3M - Chemiepark Gendorf & Gore	forest surface soil		sum PFAS	87.3786	ug/kg dw	5.72629	km		2007	Soil_Sediment	sum PFAS	sum PFAS	87.3786	µg/kg	dw	5.72629	Hangen2010	extracted from Fig 2	extracted from Fig 1
32	Germany	Burgkirchen	Dyneon/3M - Chemiepark Gendorf & Gore	forest surface soil		sum PFAS	54.6117	ug/kg dw	6.29126	km		2007	Soil_Sediment	sum PFAS	sum PFAS	54.6117	µg/kg	dw	6.29126	Hangen2010	extracted from Fig 2	extracted from Fig 1
33	Germany	Burgkirchen	Dyneon/3M - Chemiepark Gendorf & Gore	forest surface soil		sum PFAS	29.1262	ug/kg dw	6.91616	km		2007	Soil_Sediment	sum PFAS	sum PFAS	29.1262	µg/kg	dw	6.91616	Hangen2010	extracted from Fig 2	extracted from Fig 1
34	Germany	Burgkirchen	Dyneon/3M - Chemiepark Gendorf & Gore	forest surface soil		sum PFAS	72.8155	ug/kg dw	7.09213	km		2007	Soil_Sediment	sum PFAS	sum PFAS	72.8155	µg/kg	dw	7.09213	Hangen2010	extracted from Fig 2	extracted from Fig 1
35	Germany	Burgkirchen	Dyneon/3M - Chemiepark Gendorf & Gore	forest surface soil		sum PFAS	178.398	ug/kg dw	7.57943	km		2007	Soil_Sediment	sum PFAS	sum PFAS	178.398	µg/kg	dw	7.57943	Hangen2010	extracted from Fig 2	extracted from Fig 1
36	Germany	Burgkirchen	Dyneon/3M - Chemiepark Gendorf & Gore	forest surface soil		sum PFAS	50.9709	ug/kg dw	7.69591	km		2007	Soil_Sediment	sum PFAS	sum PFAS	50.9709	µg/kg	dw	7.69591	Hangen2010	extracted from Fig 2	extracted from Fig 1
37	Germany	Burgkirchen	Dyneon/3M - Chemiepark Gendorf & Gore	forest surface soil		sum PFAS	58.2524	ug/kg dw	7.8056	km		2007	Soil_Sediment	sum PFAS	sum PFAS	58.2524	µg/kg	dw	7.8056	Hangen2010	extracted from Fig 2	extracted from Fig 1
38	Germany	Burgkirchen	Dyneon/3M - Chemiepark Gendorf & Gore	forest surface soil		sum PFAS	10.9223	ug/kg dw	8.32813	km		2007	Soil_Sediment	sum PFAS	sum PFAS	10.9223	µg/kg	dw	8.32813	Hangen2010	extracted from Fig 2	extracted from Fig 1
39	Germany	Burgkirchen	Dyneon/3M - Chemiepark Gendorf & Gore	forest surface soil		sum PFAS	58.2524	ug/kg dw	9.8463	km		2007	Soil_Sediment	sum PFAS	sum PFAS	58.2524	µg/kg	dw	9.8463	Hangen2010	extracted from Fig 2	extracted from Fig 1
40	Germany	Burgkirchen	Dyneon/3M - Chemiepark Gendorf & Gore	river water (Alz)	44928	6:2 FTSA	<MDL	ng/l	0.42	km upstream	up	2018	surface_water	6:2 FTS	FTSA	0	µg/L		0.42	Joerss2020		calculated with GPS coords
41	Germany	Burgkirchen	Dyneon/3M - Chemiepark Gendorf & Gore	river water (Alz)	44928	6:2 FTSA	2.9	ng/l	0.89	km downstream	down	2018	surface_water	6:2 FTS	FTSA	0.0029	µg/L		0.89	Joerss2020		calculated with GPS coords
42	Germany	Burgkirchen	Dyneon/3M - Chemiepark Gendorf & Gore	river water (Alz)	44928	6:2 FTSA	2.1	ng/l	3.6	km downstream	down	2018	surface_water	6:2 FTS	FTSA	0.0021	µg/L		3.6	Joerss2020		calculated with GPS coords
43	Germany	Burgkirchen	Dyneon/3M - Chemiepark Gendorf & Gore	river water (Alz)	44928	6:2 FTSA	<MDL	ng/l	6.37	km upstream	up	2018	surface_water	6:2 FTS	FTSA	0	µg/L		6.37	Joerss2020		calculated with GPS coords
44	Germany	Burgkirchen	Dyneon/3M - Chemiepark Gendorf & Gore	river water (Alz)	44928	6:2 FTSA	0.91	ng/l	11.15	km downstream	down	2018	surface_water	6:2 FTS	FTSA	0.00091	µg/L		11.15	Joerss2020		calculated with GPS coords
45	Germany	Burgkirchen	Dyneon/3M - Chemiepark Gendorf & Gore	river water (Alz)	44928	6:6 PFPiA	<MDL	ng/l	0.42	km upstream	up	2018	surface_water	6:6 PFPi	F-phosph. acids	0	µg/L		0.42	Joerss2020		calculated with GPS coords
46	Germany	Burgkirchen	Dyneon/3M - Chemiepark Gendorf & Gore	river water (Alz)	44928	6:6 PFPiA	0.0049	ng/l	0.89	km downstream	down	2018	surface_water	6:6 PFPi	F-phosph. acids	4.9e-06	µg/L		0.89	Joerss2020		calculated with GPS coords
47	Germany	Burgkirchen	Dyneon/3M - Chemiepark Gendorf & Gore	river water (Alz)	44928	6:6 PFPiA	0.007	ng/l	3.6	km downstream	down	2018	surface_water	6:6 PFPi	F-phosph. acids	7e-06	µg/L		3.6	Joerss2020		calculated with GPS coords
48	Germany	Burgkirchen	Dyneon/3M - Chemiepark Gendorf & Gore	river water (Alz)	44928	6:6 PFPiA	<MDL	ng/l	6.37	km upstream	up	2018	surface_water	6:6 PFPi	F-phosph. acids	0	µg/L		6.37	Joerss2020		calculated with GPS coords
49	Germany	Burgkirchen	Dyneon/3M - Chemiepark Gendorf & Gore	river water (Alz)	44928	6:6 PFPiA	0.018	ng/l	11.15	km downstream	down	2018	surface_water	6:6 PFPi	F-phosph. acids	1.8e-05	µg/L		11.15	Joerss2020		calculated with GPS coords
50	Germany	Burgkirchen	Dyneon/3M - Chemiepark Gendorf & Gore	river water (Alz)	44928	ADONA	37	ng/l	0.42	km upstream	up	2018	surface_water	ADONA	PFECA	0.037	µg/L		0.42	Joerss2020		calculated with GPS coords
51	Germany	Burgkirchen	Dyneon/3M - Chemiepark Gendorf & Gore	river water (Alz)	44928	ADONA	2500	ng/l	0.89	km downstream	down	2018	surface_water	ADONA	PFECA	2.5	µg/L		0.89	Joerss2020		calculated with GPS coords
52	Germany	Burgkirchen	Dyneon/3M - Chemiepark Gendorf & Gore	river water (Alz)	44928	ADONA	1800	ng/l	3.6	km downstream	down	2018	surface_water	ADONA	PFECA	1.8	µg/L		3.6	Joerss2020		calculated with GPS coords
53	Germany	Burgkirchen	Dyneon/3M - Chemiepark Gendorf & Gore	river water (Alz)	44928	ADONA	1.2	ng/l	6.37	km upstream	up	2018	surface_water	ADONA	PFECA	0.0012	µg/L		6.37	Joerss2020		calculated with GPS coords
54	Germany	Burgkirchen	Dyneon/3M - Chemiepark Gendorf & Gore	river water (Alz)	44928	ADONA	2000	ng/l	11.15	km downstream	down	2018	surface_water	ADONA	PFECA	2	µg/L		11.15	Joerss2020		calculated with GPS coords
55	Germany	Burgkirchen	Dyneon/3M - Chemiepark Gendorf & Gore	river water (Alz)	44928	PFDA	0.13	ng/l	0.42	km upstream	up	2018	surface_water	C10-PFDA	PFCA	0.00013	µg/L		0.42	Joerss2020		calculated with GPS coords
56	Germany	Burgkirchen	Dyneon/3M - Chemiepark Gendorf & Gore	river water (Alz)	44928	PFDA	1	ng/l	0.89	km downstream	down	2018	surface_water	C10-PFDA	PFCA	0.001	µg/L		0.89	Joerss2020		calculated with GPS coords
57	Germany	Burgkirchen	Dyneon/3M - Chemiepark Gendorf & Gore	river water (Alz)	44928	PFDA	0.84	ng/l	3.6	km downstream	down	2018	surface_water	C10-PFDA	PFCA	0.00084	µg/L		3.6	Joerss2020		calculated with GPS coords
58	Germany	Burgkirchen	Dyneon/3M - Chemiepark Gendorf & Gore	river water (Alz)	44928	PFDA	0.038	ng/l	6.37	km upstream	up	2018	surface_water	C10-PFDA	PFCA	3.8e-05	µg/L		6.37	Joerss2020		calculated with GPS coords
59	Germany	Burgkirchen	Dyneon/3M - Chemiepark Gendorf & Gore	river water (Alz)	44928	PFDA	1.2	ng/l	11.15	km downstream	down	2018	surface_water	C10-PFDA	PFCA	0.0012	µg/L		11.15	Joerss2020		calculated with GPS coords
60	Germany	Burgkirchen	Dyneon/3M - Chemiepark Gendorf & Gore	river water (Alz)	44928	PFUnDA	0.19	ng/l	0.42	km upstream	up	2018	surface_water	C11-PFUnDA	PFCA	0.00019	µg/L		0.42	Joerss2020		calculated with GPS coords
61	Germany	Burgkirchen	Dyneon/3M - Chemiepark Gendorf & Gore	river water (Alz)	44928	PFUnDA	1.6	ng/l	0.89	km downstream	down	2018	surface_water	C11-PFUnDA	PFCA	0.0016	µg/L		0.89	Joerss2020		calculated with GPS coords
62	Germany	Burgkirchen	Dyneon/3M - Chemiepark Gendorf & Gore	river water (Alz)	44928	PFUnDA	1.3	ng/l	3.6	km downstream	down	2018	surface_water	C11-PFUnDA	PFCA	0.0013	µg/L		3.6	Joerss2020		calculated with GPS coords
63	Germany	Burgkirchen	Dyneon/3M - Chemiepark Gendorf & Gore	river water (Alz)	44928	PFUnDA	0.059	ng/l	6.37	km upstream	up	2018	surface_water	C11-PFUnDA	PFCA	5.9e-05	µg/L		6.37	Joerss2020		calculated with GPS coords
64	Germany	Burgkirchen	Dyneon/3M - Chemiepark Gendorf & Gore	river water (Alz)	44928	PFUnDA	1.2	ng/l	11.15	km downstream	down	2018	surface_water	C11-PFUnDA	PFCA	0.0012	µg/L		11.15	Joerss2020		calculated with GPS coords
65	Germany	Burgkirchen	Dyneon/3M - Chemiepark Gendorf & Gore	river water (Alz)	44928	PFDoDA	<MDL	ng/l	0.42	km upstream	up	2018	surface_water	C12-PFDoDA	PFCA	0	µg/L		0.42	Joerss2020		calculated with GPS coords
66	Germany	Burgkirchen	Dyneon/3M - Chemiepark Gendorf & Gore	river water (Alz)	44928	PFDoDA	0.14	ng/l	0.89	km downstream	down	2018	surface_water	C12-PFDoDA	PFCA	0.00014	µg/L		0.89	Joerss2020		calculated with GPS coords
67	Germany	Burgkirchen	Dyneon/3M - Chemiepark Gendorf & Gore	river water (Alz)	44928	PFDoDA	0.13	ng/l	3.6	km downstream	down	2018	surface_water	C12-PFDoDA	PFCA	0.00013	µg/L		3.6	Joerss2020		calculated with GPS coords
68	Germany	Burgkirchen	Dyneon/3M - Chemiepark Gendorf & Gore	river water (Alz)	44928	PFDoDA	<MDL	ng/l	6.37	km upstream	up	2018	surface_water	C12-PFDoDA	PFCA	0	µg/L		6.37	Joerss2020		calculated with GPS coords
69	Germany	Burgkirchen	Dyneon/3M - Chemiepark Gendorf & Gore	river water (Alz)	44928	PFDoDA	0.16	ng/l	11.15	km downstream	down	2018	surface_water	C12-PFDoDA	PFCA	0.00016	µg/L		11.15	Joerss2020		calculated with GPS coords
70	Germany	Burgkirchen	Dyneon/3M - Chemiepark Gendorf & Gore	river water (Alz)	44928	PFTrDA	<MDL	ng/l	0.42	km upstream	up	2018	surface_water	C13-PFTrDA	PFCA	0	µg/L		0.42	Joerss2020		calculated with GPS coords
71	Germany	Burgkirchen	Dyneon/3M - Chemiepark Gendorf & Gore	river water (Alz)	44928	PFTrDA	0.12	ng/l	0.89	km downstream	down	2018	surface_water	C13-PFTrDA	PFCA	0.00012	µg/L		0.89	Joerss2020		calculated with GPS coords
72	Germany	Burgkirchen	Dyneon/3M - Chemiepark Gendorf & Gore	river water (Alz)	44928	PFTrDA	0.11	ng/l	3.6	km downstream	down	2018	surface_water	C13-PFTrDA	PFCA	0.00011	µg/L		3.6	Joerss2020		calculated with GPS coords
73	Germany	Burgkirchen	Dyneon/3M - Chemiepark Gendorf & Gore	river water (Alz)	44928	PFTrDA	<MDL	ng/l	6.37	km upstream	up	2018	surface_water	C13-PFTrDA	PFCA	0	µg/L		6.37	Joerss2020		calculated with GPS coords
74	Germany	Burgkirchen	Dyneon/3M - Chemiepark Gendorf & Gore	river water (Alz)	44928	PFTrDA	0.07	ng/l	11.15	km downstream	down	2018	surface_water	C13-PFTrDA	PFCA	7e-05	µg/L		11.15	Joerss2020		calculated with GPS coords
75	Germany	Burgkirchen	Dyneon/3M - Chemiepark Gendorf & Gore	river water (Alz)	44928	PFBA	1.1	ng/l	0.42	km upstream	up	2018	surface_water	C4-PFBA	PFCA	0.0011	µg/L		0.42	Joerss2020		calculated with GPS coords
76	Germany	Burgkirchen	Dyneon/3M - Chemiepark Gendorf & Gore	river water (Alz)	44928	PFBA	190	ng/l	0.89	km downstream	down	2018	surface_water	C4-PFBA	PFCA	0.19	µg/L		0.89	Joerss2020		calculated with GPS coords
77	Germany	Burgkirchen	Dyneon/3M - Chemiepark Gendorf & Gore	river water (Alz)	44928	PFBA	140	ng/l	3.6	km downstream	down	2018	surface_water	C4-PFBA	PFCA	0.14	µg/L		3.6	Joerss2020		calculated with GPS coords
78	Germany	Burgkirchen	Dyneon/3M - Chemiepark Gendorf & Gore	river water (Alz)	44928	PFBA	0.65	ng/l	6.37	km upstream	up	2018	surface_water	C4-PFBA	PFCA	0.00065	µg/L		6.37	Joerss2020		calculated with GPS coords
79	Germany	Burgkirchen	Dyneon/3M - Chemiepark Gendorf & Gore	river water (Alz)	44928	PFBA	130	ng/l	11.15	km downstream	down	2018	surface_water	C4-PFBA	PFCA	0.13	µg/L		11.15	Joerss2020		calculated with GPS coords
80	Germany	Burgkirchen	Dyneon/3M - Chemiepark Gendorf & Gore	river water (Alz)	44928	PFBS	0.44	ng/l	0.42	km upstream	up	2018	surface_water	C4-PFBS	PFSA	0.00044	µg/L		0.42	Joerss2020		calculated with GPS coords
81	Germany	Burgkirchen	Dyneon/3M - Chemiepark Gendorf & Gore	river water (Alz)	44928	PFBS	3.7	ng/l	0.89	km downstream	down	2018	surface_water	C4-PFBS	PFSA	0.0037	µg/L		0.89	Joerss2020		calculated with GPS coords
82	Germany	Burgkirchen	Dyneon/3M - Chemiepark Gendorf & Gore	river water (Alz)	44928	PFBS	3.1	ng/l	3.6	km downstream	down	2018	surface_water	C4-PFBS	PFSA	0.0031	µg/L		3.6	Joerss2020		calculated with GPS coords
83	Germany	Burgkirchen	Dyneon/3M - Chemiepark Gendorf & Gore	river water (Alz)	44928	PFBS	0.44	ng/l	6.37	km upstream	up	2018	surface_water	C4-PFBS	PFSA	0.00044	µg/L		6.37	Joerss2020		calculated with GPS coords
84	Germany	Burgkirchen	Dyneon/3M - Chemiepark Gendorf & Gore	river water (Alz)	44928	PFBS	3.5	ng/l	11.15	km downstream	down	2018	surface_water	C4-PFBS	PFSA	0.0035	µg/L		11.15	Joerss2020		calculated with GPS coords
85	Germany	Burgkirchen	Dyneon/3M - Chemiepark Gendorf & Gore	river water (Alz)	44928	PFPeA	1	ng/l	0.42	km upstream	up	2018	surface_water	C5-PFPeA	PFCA	0.001	µg/L		0.42	Joerss2020		calculated with GPS coords
86	Germany	Burgkirchen	Dyneon/3M - Chemiepark Gendorf & Gore	river water (Alz)	44928	PFPeA	280	ng/l	0.89	km downstream	down	2018	surface_water	C5-PFPeA	PFCA	0.28	µg/L		0.89	Joerss2020		calculated with GPS coords
87	Germany	Burgkirchen	Dyneon/3M - Chemiepark Gendorf & Gore	river water (Alz)	44928	PFPeA	200	ng/l	3.6	km downstream	down	2018	surface_water	C5-PFPeA	PFCA	0.2	µg/L		3.6	Joerss2020		calculated with GPS coords
88	Germany	Burgkirchen	Dyneon/3M - Chemiepark Gendorf & Gore	river water (Alz)	44928	PFPeA	0.3	ng/l	6.37	km upstream	up	2018	surface_water	C5-PFPeA	PFCA	0.0003	µg/L		6.37	Joerss2020		calculated with GPS coords
89	Germany	Burgkirchen	Dyneon/3M - Chemiepark Gendorf & Gore	river water (Alz)	44928	PFPeA	220	ng/l	11.15	km downstream	down	2018	surface_water	C5-PFPeA	PFCA	0.22	µg/L		11.15	Joerss2020		calculated with GPS coords
90	Germany	Burgkirchen	Dyneon/3M - Chemiepark Gendorf & Gore	river water (Alz)	44928	PFHxA	0.67	ng/l	0.42	km upstream	up	2018	surface_water	C6-PFHxA	PFCA	0.00067	µg/L		0.42	Joerss2020		calculated with GPS coords
91	Germany	Burgkirchen	Dyneon/3M - Chemiepark Gendorf & Gore	river water (Alz)	44928	PFHxA	110	ng/l	0.89	km downstream	down	2018	surface_water	C6-PFHxA	PFCA	0.11	µg/L		0.89	Joerss2020		calculated with GPS coords
92	Germany	Burgkirchen	Dyneon/3M - Chemiepark Gendorf & Gore	river water (Alz)	44928	PFHxA	80	ng/l	3.6	km downstream	down	2018	surface_water	C6-PFHxA	PFCA	0.08	µg/L		3.6	Joerss2020		calculated with GPS coords
93	Germany	Burgkirchen	Dyneon/3M - Chemiepark Gendorf & Gore	river water (Alz)	44928	PFHxA	0.38	ng/l	6.37	km upstream	up	2018	surface_water	C6-PFHxA	PFCA	0.00038	µg/L		6.37	Joerss2020		calculated with GPS coords
94	Germany	Burgkirchen	Dyneon/3M - Chemiepark Gendorf & Gore	river water (Alz)	44928	PFHxA	75	ng/l	11.15	km downstream	down	2018	surface_water	C6-PFHxA	PFCA	0.075	µg/L		11.15	Joerss2020		calculated with GPS coords
95	Germany	Burgkirchen	Dyneon/3M - Chemiepark Gendorf & Gore	river water (Alz)	44928	n-PFHxS	0.16	ng/l	0.42	km upstream	up	2018	surface_water	C6-PFHxS	PFSA	0.00016	µg/L		0.42	Joerss2020		calculated with GPS coords
96	Germany	Burgkirchen	Dyneon/3M - Chemiepark Gendorf & Gore	river water (Alz)	44928	n-PFHxS	0.21	ng/l	0.89	km downstream	down	2018	surface_water	C6-PFHxS	PFSA	0.00021	µg/L		0.89	Joerss2020		calculated with GPS coords
97	Germany	Burgkirchen	Dyneon/3M - Chemiepark Gendorf & Gore	river water (Alz)	44928	n-PFHxS	0.02	ng/l	3.6	km downstream	down	2018	surface_water	C6-PFHxS	PFSA	2e-05	µg/L		3.6	Joerss2020		calculated with GPS coords
98	Germany	Burgkirchen	Dyneon/3M - Chemiepark Gendorf & Gore	river water (Alz)	44928	n-PFHxS	0.14	ng/l	6.37	km upstream	up	2018	surface_water	C6-PFHxS	PFSA	0.00014	µg/L		6.37	Joerss2020		calculated with GPS coords
99	Germany	Burgkirchen	Dyneon/3M - Chemiepark Gendorf & Gore	river water (Alz)	44928	n-PFHxS	0.32	ng/l	11.15	km downstream	down	2018	surface_water	C6-PFHxS	PFSA	0.00032	µg/L		11.15	Joerss2020		calculated with GPS coords
100	Germany	Burgkirchen	Dyneon/3M - Chemiepark Gendorf & Gore	river water (Alz)	44928	br-PFHpA	<MDL	ng/l	0.42	km upstream	up	2018	surface_water	C7-PFHpA	PFCA	0	µg/L		0.42	Joerss2020		calculated with GPS coords
101	Germany	Burgkirchen	Dyneon/3M - Chemiepark Gendorf & Gore	river water (Alz)	44928	n-PFHpA	0.55	ng/l	0.42	km upstream	up	2018	surface_water	C7-PFHpA	PFCA	0.00055	µg/L		0.42	Joerss2020		calculated with GPS coords
102	Germany	Burgkirchen	Dyneon/3M - Chemiepark Gendorf & Gore	river water (Alz)	44928	br-PFHpA	2.3	ng/l	0.89	km downstream	down	2018	surface_water	C7-PFHpA	PFCA	0.0023	µg/L		0.89	Joerss2020		calculated with GPS coords
103	Germany	Burgkirchen	Dyneon/3M - Chemiepark Gendorf & Gore	river water (Alz)	44928	n-PFHpA	37	ng/l	0.89	km downstream	down	2018	surface_water	C7-PFHpA	PFCA	0.037	µg/L		0.89	Joerss2020		calculated with GPS coords
104	Germany	Burgkirchen	Dyneon/3M - Chemiepark Gendorf & Gore	river water (Alz)	44928	br-PFHpA	1.6	ng/l	3.6	km downstream	down	2018	surface_water	C7-PFHpA	PFCA	0.0016	µg/L		3.6	Joerss2020		calculated with GPS coords
105	Germany	Burgkirchen	Dyneon/3M - Chemiepark Gendorf & Gore	river water (Alz)	44928	n-PFHpA	26	ng/l	3.6	km downstream	down	2018	surface_water	C7-PFHpA	PFCA	0.026	µg/L		3.6	Joerss2020		calculated with GPS coords
106	Germany	Burgkirchen	Dyneon/3M - Chemiepark Gendorf & Gore	river water (Alz)	44928	br-PFHpA	<MDL	ng/l	6.37	km upstream	up	2018	surface_water	C7-PFHpA	PFCA	0	µg/L		6.37	Joerss2020		calculated with GPS coords
107	Germany	Burgkirchen	Dyneon/3M - Chemiepark Gendorf & Gore	river water (Alz)	44928	n-PFHpA	0.25	ng/l	6.37	km upstream	up	2018	surface_water	C7-PFHpA	PFCA	0.00025	µg/L		6.37	Joerss2020		calculated with GPS coords
108	Germany	Burgkirchen	Dyneon/3M - Chemiepark Gendorf & Gore	river water (Alz)	44928	br-PFHpA	1.5	ng/l	11.15	km downstream	down	2018	surface_water	C7-PFHpA	PFCA	0.0015	µg/L		11.15	Joerss2020		calculated with GPS coords
109	Germany	Burgkirchen	Dyneon/3M - Chemiepark Gendorf & Gore	river water (Alz)	44928	n-PFHpA	29	ng/l	11.15	km downstream	down	2018	surface_water	C7-PFHpA	PFCA	0.029	µg/L		11.15	Joerss2020		calculated with GPS coords
110	Germany	Burgkirchen	Dyneon/3M - Chemiepark Gendorf & Gore	river water (Alz)	44928	br-PFOA	0.35	ng/l	0.42	km upstream	up	2018	surface_water	C8-PFOA	PFCA	0.00035	µg/L		0.42	Joerss2020		calculated with GPS coords
111	Germany	Burgkirchen	Dyneon/3M - Chemiepark Gendorf & Gore	river water (Alz)	44928	n-PFOA	2.5	ng/l	0.42	km upstream	up	2018	surface_water	C8-PFOA	PFCA	0.0025	µg/L		0.42	Joerss2020		calculated with GPS coords
112	Germany	Burgkirchen	Dyneon/3M - Chemiepark Gendorf & Gore	river water (Alz)	44928	br-PFOA	3.1	ng/l	0.89	km downstream	down	2018	surface_water	C8-PFOA	PFCA	0.0031	µg/L		0.89	Joerss2020		calculated with GPS coords
113	Germany	Burgkirchen	Dyneon/3M - Chemiepark Gendorf & Gore	river water (Alz)	44928	n-PFOA	20	ng/l	0.89	km downstream	down	2018	surface_water	C8-PFOA	PFCA	0.02	µg/L		0.89	Joerss2020		calculated with GPS coords
114	Germany	Burgkirchen	Dyneon/3M - Chemiepark Gendorf & Gore	river water (Alz)	44928	br-PFOA	3	ng/l	3.6	km downstream	down	2018	surface_water	C8-PFOA	PFCA	0.003	µg/L		3.6	Joerss2020		calculated with GPS coords
115	Germany	Burgkirchen	Dyneon/3M - Chemiepark Gendorf & Gore	river water (Alz)	44928	n-PFOA	20	ng/l	3.6	km downstream	down	2018	surface_water	C8-PFOA	PFCA	0.02	µg/L		3.6	Joerss2020		calculated with GPS coords
116	Germany	Burgkirchen	Dyneon/3M - Chemiepark Gendorf & Gore	river water (Alz)	44928	br-PFOA	0.12	ng/l	6.37	km upstream	up	2018	surface_water	C8-PFOA	PFCA	0.00012	µg/L		6.37	Joerss2020		calculated with GPS coords
117	Germany	Burgkirchen	Dyneon/3M - Chemiepark Gendorf & Gore	river water (Alz)	44928	n-PFOA	0.77	ng/l	6.37	km upstream	up	2018	surface_water	C8-PFOA	PFCA	0.00077	µg/L		6.37	Joerss2020		calculated with GPS coords
118	Germany	Burgkirchen	Dyneon/3M - Chemiepark Gendorf & Gore	river water (Alz)	44928	br-PFOA	20	ng/l	11.15	km downstream	down	2018	surface_water	C8-PFOA	PFCA	0.02	µg/L		11.15	Joerss2020		calculated with GPS coords
119	Germany	Burgkirchen	Dyneon/3M - Chemiepark Gendorf & Gore	river water (Alz)	44928	n-PFOA	180	ng/l	11.15	km downstream	down	2018	surface_water	C8-PFOA	PFCA	0.18	µg/L		11.15	Joerss2020		calculated with GPS coords
120	Germany	Burgkirchen	Dyneon/3M - Chemiepark Gendorf & Gore	river water (Alz)	44928	br-PFOS	0.077	ng/l	0.42	km upstream	up	2018	surface_water	C8-PFOS	PFSA	7.7e-05	µg/L		0.42	Joerss2020		calculated with GPS coords
121	Germany	Burgkirchen	Dyneon/3M - Chemiepark Gendorf & Gore	river water (Alz)	44928	n-PFOS	0.42	ng/l	0.42	km upstream	up	2018	surface_water	C8-PFOS	PFSA	0.00042	µg/L		0.42	Joerss2020		calculated with GPS coords
122	Germany	Burgkirchen	Dyneon/3M - Chemiepark Gendorf & Gore	river water (Alz)	44928	br-PFOS	<MDL	ng/l	0.89	km downstream	down	2018	surface_water	C8-PFOS	PFSA	0	µg/L		0.89	Joerss2020		calculated with GPS coords
123	Germany	Burgkirchen	Dyneon/3M - Chemiepark Gendorf & Gore	river water (Alz)	44928	n-PFOS	0.47	ng/l	0.89	km downstream	down	2018	surface_water	C8-PFOS	PFSA	0.00047	µg/L		0.89	Joerss2020		calculated with GPS coords
124	Germany	Burgkirchen	Dyneon/3M - Chemiepark Gendorf & Gore	river water (Alz)	44928	br-PFOS	<MDL	ng/l	3.6	km downstream	down	2018	surface_water	C8-PFOS	PFSA	0	µg/L		3.6	Joerss2020		calculated with GPS coords
125	Germany	Burgkirchen	Dyneon/3M - Chemiepark Gendorf & Gore	river water (Alz)	44928	n-PFOS	0.4	ng/l	3.6	km downstream	down	2018	surface_water	C8-PFOS	PFSA	0.0004	µg/L		3.6	Joerss2020		calculated with GPS coords
126	Germany	Burgkirchen	Dyneon/3M - Chemiepark Gendorf & Gore	river water (Alz)	44928	br-PFOS	0.035	ng/l	6.37	km upstream	up	2018	surface_water	C8-PFOS	PFSA	3.5e-05	µg/L		6.37	Joerss2020		calculated with GPS coords
127	Germany	Burgkirchen	Dyneon/3M - Chemiepark Gendorf & Gore	river water (Alz)	44928	n-PFOS	0.45	ng/l	6.37	km upstream	up	2018	surface_water	C8-PFOS	PFSA	0.00045	µg/L		6.37	Joerss2020		calculated with GPS coords
128	Germany	Burgkirchen	Dyneon/3M - Chemiepark Gendorf & Gore	river water (Alz)	44928	br-PFOS	<MDL	ng/l	11.15	km downstream	down	2018	surface_water	C8-PFOS	PFSA	0	µg/L		11.15	Joerss2020		calculated with GPS coords
129	Germany	Burgkirchen	Dyneon/3M - Chemiepark Gendorf & Gore	river water (Alz)	44928	n-PFOS	0.44	ng/l	11.15	km downstream	down	2018	surface_water	C8-PFOS	PFSA	0.00044	µg/L		11.15	Joerss2020		calculated with GPS coords
130	Germany	Burgkirchen	Dyneon/3M - Chemiepark Gendorf & Gore	river water (Alz)	44928	PFNA	0.39	ng/l	0.42	km upstream	up	2018	surface_water	C9-PFNA	PFCA	0.00039	µg/L		0.42	Joerss2020		calculated with GPS coords
131	Germany	Burgkirchen	Dyneon/3M - Chemiepark Gendorf & Gore	river water (Alz)	44928	PFNA	6	ng/l	0.89	km downstream	down	2018	surface_water	C9-PFNA	PFCA	0.006	µg/L		0.89	Joerss2020		calculated with GPS coords
132	Germany	Burgkirchen	Dyneon/3M - Chemiepark Gendorf & Gore	river water (Alz)	44928	PFNA	4.1	ng/l	3.6	km downstream	down	2018	surface_water	C9-PFNA	PFCA	0.0041	µg/L		3.6	Joerss2020		calculated with GPS coords
133	Germany	Burgkirchen	Dyneon/3M - Chemiepark Gendorf & Gore	river water (Alz)	44928	PFNA	0.075	ng/l	6.37	km upstream	up	2018	surface_water	C9-PFNA	PFCA	7.5e-05	µg/L		6.37	Joerss2020		calculated with GPS coords
134	Germany	Burgkirchen	Dyneon/3M - Chemiepark Gendorf & Gore	river water (Alz)	44928	PFNA	3.4	ng/l	11.15	km downstream	down	2018	surface_water	C9-PFNA	PFCA	0.0034	µg/L		11.15	Joerss2020		calculated with GPS coords
135	Germany	Burgkirchen	Dyneon/3M - Chemiepark Gendorf & Gore	river water (Alz)	44928	n-FOSA	<MDL	ng/l	0.42	km upstream	up	2018	surface_water	FOSA	F-sulfonamide	0	µg/L		0.42	Joerss2020		calculated with GPS coords
136	Germany	Burgkirchen	Dyneon/3M - Chemiepark Gendorf & Gore	river water (Alz)	44928	br-FOSA	0.017	ng/l	0.42	km upstream	up	2018	surface_water	FOSA	F-sulfonamide	1.7e-05	µg/L		0.42	Joerss2020		calculated with GPS coords
137	Germany	Burgkirchen	Dyneon/3M - Chemiepark Gendorf & Gore	river water (Alz)	44928	br-FOSA	0.066	ng/l	0.89	km downstream	down	2018	surface_water	FOSA	F-sulfonamide	6.6e-05	µg/L		0.89	Joerss2020		calculated with GPS coords
138	Germany	Burgkirchen	Dyneon/3M - Chemiepark Gendorf & Gore	river water (Alz)	44928	n-FOSA	0.075	ng/l	0.89	km downstream	down	2018	surface_water	FOSA	F-sulfonamide	7.5e-05	µg/L		0.89	Joerss2020		calculated with GPS coords
139	Germany	Burgkirchen	Dyneon/3M - Chemiepark Gendorf & Gore	river water (Alz)	44928	br-FOSA	0.05	ng/l	3.6	km downstream	down	2018	surface_water	FOSA	F-sulfonamide	5e-05	µg/L		3.6	Joerss2020		calculated with GPS coords
140	Germany	Burgkirchen	Dyneon/3M - Chemiepark Gendorf & Gore	river water (Alz)	44928	n-FOSA	0.059	ng/l	3.6	km downstream	down	2018	surface_water	FOSA	F-sulfonamide	5.9e-05	µg/L		3.6	Joerss2020		calculated with GPS coords
141	Germany	Burgkirchen	Dyneon/3M - Chemiepark Gendorf & Gore	river water (Alz)	44928	n-FOSA	0.017	ng/l	6.37	km upstream	up	2018	surface_water	FOSA	F-sulfonamide	1.7e-05	µg/L		6.37	Joerss2020		calculated with GPS coords
142	Germany	Burgkirchen	Dyneon/3M - Chemiepark Gendorf & Gore	river water (Alz)	44928	br-FOSA	0.02	ng/l	6.37	km upstream	up	2018	surface_water	FOSA	F-sulfonamide	2e-05	µg/L		6.37	Joerss2020		calculated with GPS coords
143	Germany	Burgkirchen	Dyneon/3M - Chemiepark Gendorf & Gore	river water (Alz)	44928	n-FOSA	0.039	ng/l	11.15	km downstream	down	2018	surface_water	FOSA	F-sulfonamide	3.9e-05	µg/L		11.15	Joerss2020		calculated with GPS coords
144	Germany	Burgkirchen	Dyneon/3M - Chemiepark Gendorf & Gore	river water (Alz)	44928	br-FOSA	0.044	ng/l	11.15	km downstream	down	2018	surface_water	FOSA	F-sulfonamide	4.4e-05	µg/L		11.15	Joerss2020		calculated with GPS coords
145	Germany	Burgkirchen	Dyneon/3M - Chemiepark Gendorf & Gore	river water (Alz)	44928	HFPO-DA	25	ng/l	0.42	km upstream	up	2018	surface_water	HFPO-DA	PFECA	0.025	µg/L		0.42	Joerss2020		calculated with GPS coords
146	Germany	Burgkirchen	Dyneon/3M - Chemiepark Gendorf & Gore	river water (Alz)	44928	HFPO-DA	3600	ng/l	0.89	km downstream	down	2018	surface_water	HFPO-DA	PFECA	3.6	µg/L		0.89	Joerss2020		calculated with GPS coords
147	Germany	Burgkirchen	Dyneon/3M - Chemiepark Gendorf & Gore	river water (Alz)	44928	HFPO-DA	2300	ng/l	3.6	km downstream	down	2018	surface_water	HFPO-DA	PFECA	2.3	µg/L		3.6	Joerss2020		calculated with GPS coords
148	Germany	Burgkirchen	Dyneon/3M - Chemiepark Gendorf & Gore	river water (Alz)	44928	HFPO-DA	0.55	ng/l	6.37	km upstream	up	2018	surface_water	HFPO-DA	PFECA	0.00055	µg/L		6.37	Joerss2020		calculated with GPS coords
149	Germany	Burgkirchen	Dyneon/3M - Chemiepark Gendorf & Gore	river water (Alz)	44928	HFPO-DA	1900	ng/l	11.15	km downstream	down	2018	surface_water	HFPO-DA	PFECA	1.9	µg/L		11.15	Joerss2020		calculated with GPS coords
150	Germany	Burgkirchen	Dyneon/3M - Chemiepark Gendorf & Gore	river water (Alz)	44928	N-EtFOSAA	<MDL	ng/l	0.42	km upstream	up	2018	surface_water	N-EtFOSAA	F-sulfonamidoacetic acid	0	µg/L		0.42	Joerss2020		calculated with GPS coords
151	Germany	Burgkirchen	Dyneon/3M - Chemiepark Gendorf & Gore	river water (Alz)	44928	N-EtFOSAA	<MDL	ng/l	0.89	km downstream	down	2018	surface_water	N-EtFOSAA	F-sulfonamidoacetic acid	0	µg/L		0.89	Joerss2020		calculated with GPS coords
152	Germany	Burgkirchen	Dyneon/3M - Chemiepark Gendorf & Gore	river water (Alz)	44928	N-EtFOSAA	<MDL	ng/l	3.6	km downstream	down	2018	surface_water	N-EtFOSAA	F-sulfonamidoacetic acid	0	µg/L		3.6	Joerss2020		calculated with GPS coords
153	Germany	Burgkirchen	Dyneon/3M - Chemiepark Gendorf & Gore	river water (Alz)	44928	N-EtFOSAA	<MDL	ng/l	6.37	km upstream	up	2018	surface_water	N-EtFOSAA	F-sulfonamidoacetic acid	0	µg/L		6.37	Joerss2020		calculated with GPS coords
154	Germany	Burgkirchen	Dyneon/3M - Chemiepark Gendorf & Gore	river water (Alz)	44928	N-EtFOSAA	<MDL	ng/l	11.15	km downstream	down	2018	surface_water	N-EtFOSAA	F-sulfonamidoacetic acid	0	µg/L		11.15	Joerss2020		calculated with GPS coords
155	Germany	Burgkirchen	Dyneon/3M - Chemiepark Gendorf & Gore	river water (Alz)	44928	sum PFAS	69.994	ng/l	0.42	km upstream	up	2018	surface_water	sum PFAS	sum PFAS	0.069994	µg/L		0.42	Joerss2020		calculated with GPS coords
156	Germany	Burgkirchen	Dyneon/3M - Chemiepark Gendorf & Gore	river water (Alz)	44928	sum PFAS	6758.68	ng/l	0.89	km downstream	down	2018	surface_water	sum PFAS	sum PFAS	6.75868	µg/L		0.89	Joerss2020		calculated with GPS coords
157	Germany	Burgkirchen	Dyneon/3M - Chemiepark Gendorf & Gore	river water (Alz)	44928	sum PFAS	4582.8	ng/l	3.6	km downstream	down	2018	surface_water	sum PFAS	sum PFAS	4.5828	µg/L		3.6	Joerss2020		calculated with GPS coords
158	Germany	Burgkirchen	Dyneon/3M - Chemiepark Gendorf & Gore	river water (Alz)	44928	sum PFAS	5.494	ng/l	6.37	km upstream	up	2018	surface_water	sum PFAS	sum PFAS	0.005494	µg/L		6.37	Joerss2020		calculated with GPS coords
159	Germany	Burgkirchen	Dyneon/3M - Chemiepark Gendorf & Gore	river water (Alz)	44928	sum PFAS	4566.8	ng/l	11.15	km downstream	down	2018	surface_water	sum PFAS	sum PFAS	4.5668	µg/L		11.15	Joerss2020		calculated with GPS coords
160	Germany	Burgkirchen	Dyneon/3M - Chemiepark Gendorf & Gore	river water (Inn)		ADONA	<MDL	ng/l	9	km upstream	up	2018	surface_water	ADONA	PFECA	0	µg/L		9	Joerss2020		calculated with GPS coords
161	Germany	Burgkirchen	Dyneon/3M - Chemiepark Gendorf & Gore	river water (Inn)		ADONA	0.025	ng/l	12	km downstream	down	2018	surface_water	ADONA	PFECA	2.5e-05	µg/L		12	Joerss2020		calculated with GPS coords
162	Germany	Burgkirchen	Dyneon/3M - Chemiepark Gendorf & Gore	river water (Inn)		n-PFOA	0.36	ng/l	9	km upstream	up	2018	surface_water	C8-PFOA	PFCA	0.00036	µg/L		9	Joerss2020		calculated with GPS coords
163	Germany	Burgkirchen	Dyneon/3M - Chemiepark Gendorf & Gore	river water (Inn)		n-PFOA	0.45	ng/l	12	km downstream	down	2018	surface_water	C8-PFOA	PFCA	0.00045	µg/L		12	Joerss2020		calculated with GPS coords
164	Germany	Burgkirchen	Dyneon/3M - Chemiepark Gendorf & Gore	river water (Inn)		HFPO-DA	0.043	ng/l	9	km upstream	up	2018	surface_water	HFPO-DA	PFECA	4.3e-05	µg/L		9	Joerss2020		calculated with GPS coords
165	Germany	Burgkirchen	Dyneon/3M - Chemiepark Gendorf & Gore	river water (Inn)		HFPO-DA	0.048	ng/l	12	km downstream	down	2018	surface_water	HFPO-DA	PFECA	4.8e-05	µg/L		12	Joerss2020		calculated with GPS coords
166	Germany	Burgkirchen	Dyneon/3M - Chemiepark Gendorf & Gore	river water (Inn)	44928	sum PFAS	3.194	ng/l	9	km upstream	up	2018	surface_water	sum PFAS	sum PFAS	0.003194	µg/L		9	Joerss2020		calculated with GPS coords
167	Germany	Burgkirchen	Dyneon/3M - Chemiepark Gendorf & Gore	river water (Inn)	44928	sum PFAS	2.599	ng/l	12	km downstream	down	2018	surface_water	sum PFAS	sum PFAS	0.002599	µg/L		12	Joerss2020		calculated with GPS coords
168	USA	Decatur, AL	Dyneon/3M Decatur Plant	river sediment		PFDA	<LOQ	ng/g dw	0.1	mi upstream	up	2015	Soil_Sediment	C10-PFDA	PFCA	0	µg/kg	dw	0.160934	Newton2017		extracted from Fig 1
169	USA	Decatur, AL	Dyneon/3M Decatur Plant	river sediment		PFDA	<LOQ	ng/g dw	1.5	mi upstream	up	2015	Soil_Sediment	C10-PFDA	PFCA	0	µg/kg	dw	2.41401	Newton2017		extracted from Fig 1
170	USA	Decatur, AL	Dyneon/3M Decatur Plant	river sediment		PFDA	<LOQ	ng/g dw	2	mi downstream	down	2015	Soil_Sediment	C10-PFDA	PFCA	0	µg/kg	dw	3.21868	Newton2017		extracted from Fig 1
171	USA	Decatur, AL	Dyneon/3M Decatur Plant	river sediment		PFDA	<LOQ	ng/g dw	2	mi downstream	down	2015	Soil_Sediment	C10-PFDA	PFCA	0	µg/kg	dw	3.21868	Newton2017		extracted from Fig 1
172	USA	Decatur, AL	Dyneon/3M Decatur Plant	river sediment		PFDA	<LOQ	ng/g dw	3	mi upstream	up	2015	Soil_Sediment	C10-PFDA	PFCA	0	µg/kg	dw	4.82802	Newton2017		extracted from Fig 1
173	USA	Decatur, AL	Dyneon/3M Decatur Plant	river sediment		PFDA	<LOQ	ng/g dw	4.5	mi upstream	up	2015	Soil_Sediment	C10-PFDA	PFCA	0	µg/kg	dw	7.24203	Newton2017		extracted from Fig 1
174	USA	Decatur, AL	Dyneon/3M Decatur Plant	river sediment		PFDA	<LOQ	ng/g dw	5.8	mi upstream	up	2015	Soil_Sediment	C10-PFDA	PFCA	0	µg/kg	dw	9.33417	Newton2017		extracted from Fig 1
175	USA	Decatur, AL	Dyneon/3M Decatur Plant	river sediment		PFDA	<LOQ	ng/g dw	7.5	mi upstream	up	2015	Soil_Sediment	C10-PFDA	PFCA	0	µg/kg	dw	12.0701	Newton2017		extracted from Fig 1
176	USA	Decatur, AL	Dyneon/3M Decatur Plant	river sediment		PFDA	<LOQ	ng/g dw	0			2015	Soil_Sediment	C10-PFDA	PFCA	0	µg/kg	dw		Newton2017		extracted from Fig 1
177	USA	Decatur, AL	Dyneon/3M Decatur Plant	river sediment		PFBA	0.3	ng/g dw	0.1	mi upstream	up	2015	Soil_Sediment	C4-PFBA	PFCA	0.3	µg/kg	dw	0.160934	Newton2017		extracted from Fig 1
178	USA	Decatur, AL	Dyneon/3M Decatur Plant	river sediment		PFBA	<LOQ	ng/g dw	1.5	mi upstream	up	2015	Soil_Sediment	C4-PFBA	PFCA	0	µg/kg	dw	2.41401	Newton2017		extracted from Fig 1
179	USA	Decatur, AL	Dyneon/3M Decatur Plant	river sediment		PFBA	<LOQ	ng/g dw	2	mi downstream	down	2015	Soil_Sediment	C4-PFBA	PFCA	0	µg/kg	dw	3.21868	Newton2017		extracted from Fig 1
180	USA	Decatur, AL	Dyneon/3M Decatur Plant	river sediment		PFBA	1.4	ng/g dw	2	mi downstream	down	2015	Soil_Sediment	C4-PFBA	PFCA	1.4	µg/kg	dw	3.21868	Newton2017		extracted from Fig 1
181	USA	Decatur, AL	Dyneon/3M Decatur Plant	river sediment		PFBA	<LOQ	ng/g dw	3	mi upstream	up	2015	Soil_Sediment	C4-PFBA	PFCA	0	µg/kg	dw	4.82802	Newton2017		extracted from Fig 1
182	USA	Decatur, AL	Dyneon/3M Decatur Plant	river sediment		PFBA	< LOQ	ng/g dw	4.5	mi upstream	up	2015	Soil_Sediment	C4-PFBA	PFCA	0	µg/kg	dw	7.24203	Newton2017		extracted from Fig 1
183	USA	Decatur, AL	Dyneon/3M Decatur Plant	river sediment		PFBA	<LOQ	ng/g dw	5.8	mi upstream	up	2015	Soil_Sediment	C4-PFBA	PFCA	0	µg/kg	dw	9.33417	Newton2017		extracted from Fig 1
184	USA	Decatur, AL	Dyneon/3M Decatur Plant	river sediment		PFBA	<LOQ	ng/g dw	7.5	mi upstream	up	2015	Soil_Sediment	C4-PFBA	PFCA	0	µg/kg	dw	12.0701	Newton2017		extracted from Fig 1
185	USA	Decatur, AL	Dyneon/3M Decatur Plant	river sediment		PFBA	0.52	ng/g dw	0			2015	Soil_Sediment	C4-PFBA	PFCA	0.52	µg/kg	dw		Newton2017		extracted from Fig 1
186	USA	Decatur, AL	Dyneon/3M Decatur Plant	river sediment		PFBS	<LOQ	ng/g dw	0.1	mi upstream	up	2015	Soil_Sediment	C4-PFBS	PFSA	0	µg/kg	dw	0.160934	Newton2017		extracted from Fig 1
187	USA	Decatur, AL	Dyneon/3M Decatur Plant	river sediment		PFBS	<LOQ	ng/g dw	1.5	mi upstream	up	2015	Soil_Sediment	C4-PFBS	PFSA	0	µg/kg	dw	2.41401	Newton2017		extracted from Fig 1
188	USA	Decatur, AL	Dyneon/3M Decatur Plant	river sediment		PFBS	0.59	ng/g dw	2	mi downstream	down	2015	Soil_Sediment	C4-PFBS	PFSA	0.59	µg/kg	dw	3.21868	Newton2017		extracted from Fig 1
189	USA	Decatur, AL	Dyneon/3M Decatur Plant	river sediment		PFBS	0.8	ng/g dw	2	mi downstream	down	2015	Soil_Sediment	C4-PFBS	PFSA	0.8	µg/kg	dw	3.21868	Newton2017		extracted from Fig 1
190	USA	Decatur, AL	Dyneon/3M Decatur Plant	river sediment		PFBS	<LOQ	ng/g dw	3	mi upstream	up	2015	Soil_Sediment	C4-PFBS	PFSA	0	µg/kg	dw	4.82802	Newton2017		extracted from Fig 1
191	USA	Decatur, AL	Dyneon/3M Decatur Plant	river sediment		PFBS	<LOQ	ng/g dw	4.5	mi upstream	up	2015	Soil_Sediment	C4-PFBS	PFSA	0	µg/kg	dw	7.24203	Newton2017		extracted from Fig 1
192	USA	Decatur, AL	Dyneon/3M Decatur Plant	river sediment		PFBS	<LOQ	ng/g dw	5.8	mi upstream	up	2015	Soil_Sediment	C4-PFBS	PFSA	0	µg/kg	dw	9.33417	Newton2017		extracted from Fig 1
193	USA	Decatur, AL	Dyneon/3M Decatur Plant	river sediment		PFBS	<LOQ	ng/g dw	7.5	mi upstream	up	2015	Soil_Sediment	C4-PFBS	PFSA	0	µg/kg	dw	12.0701	Newton2017		extracted from Fig 1
194	USA	Decatur, AL	Dyneon/3M Decatur Plant	river sediment		PFBS	0.2	ng/g dw	0			2015	Soil_Sediment	C4-PFBS	PFSA	0.2	µg/kg	dw		Newton2017		extracted from Fig 1
195	USA	Decatur, AL	Dyneon/3M Decatur Plant	river sediment		PFPeA	0.3	ng/g dw	0.1	mi upstream	up	2015	Soil_Sediment	C5-PFPeA	PFCA	0.3	µg/kg	dw	0.160934	Newton2017		extracted from Fig 1
196	USA	Decatur, AL	Dyneon/3M Decatur Plant	river sediment		PFPeA	<LOQ	ng/g dw	1.5	mi upstream	up	2015	Soil_Sediment	C5-PFPeA	PFCA	0	µg/kg	dw	2.41401	Newton2017		extracted from Fig 1
197	USA	Decatur, AL	Dyneon/3M Decatur Plant	river sediment		PFPeA	<LOQ	ng/g dw	2	mi downstream	down	2015	Soil_Sediment	C5-PFPeA	PFCA	0	µg/kg	dw	3.21868	Newton2017		extracted from Fig 1
198	USA	Decatur, AL	Dyneon/3M Decatur Plant	river sediment		PFPeA	0.39	ng/g dw	2	mi downstream	down	2015	Soil_Sediment	C5-PFPeA	PFCA	0.39	µg/kg	dw	3.21868	Newton2017		extracted from Fig 1
199	USA	Decatur, AL	Dyneon/3M Decatur Plant	river sediment		PFPeA	<LOQ	ng/g dw	3	mi upstream	up	2015	Soil_Sediment	C5-PFPeA	PFCA	0	µg/kg	dw	4.82802	Newton2017		extracted from Fig 1
200	USA	Decatur, AL	Dyneon/3M Decatur Plant	river sediment		PFPeA	<LOQ	ng/g dw	4.5	mi upstream	up	2015	Soil_Sediment	C5-PFPeA	PFCA	0	µg/kg	dw	7.24203	Newton2017		extracted from Fig 1
201	USA	Decatur, AL	Dyneon/3M Decatur Plant	river sediment		PFPeA	<LOQ	ng/g dw	5.8	mi upstream	up	2015	Soil_Sediment	C5-PFPeA	PFCA	0	µg/kg	dw	9.33417	Newton2017		extracted from Fig 1
202	USA	Decatur, AL	Dyneon/3M Decatur Plant	river sediment		PFPeA	<LOQ	ng/g dw	7.5	mi upstream	up	2015	Soil_Sediment	C5-PFPeA	PFCA	0	µg/kg	dw	12.0701	Newton2017		extracted from Fig 1
203	USA	Decatur, AL	Dyneon/3M Decatur Plant	river sediment		PFPeA	<LOQ	ng/g dw	0			2015	Soil_Sediment	C5-PFPeA	PFCA	0	µg/kg	dw		Newton2017		extracted from Fig 1
204	USA	Decatur, AL	Dyneon/3M Decatur Plant	river sediment		PFHxA	1.1	ng/g dw	0.1	mi upstream	up	2015	Soil_Sediment	C6-PFHxA	PFCA	1.1	µg/kg	dw	0.160934	Newton2017		extracted from Fig 1
205	USA	Decatur, AL	Dyneon/3M Decatur Plant	river sediment		PFHxA	<LOQ	ng/g dw	1.5	mi upstream	up	2015	Soil_Sediment	C6-PFHxA	PFCA	0	µg/kg	dw	2.41401	Newton2017		extracted from Fig 1
206	USA	Decatur, AL	Dyneon/3M Decatur Plant	river sediment		PFHxA	<LOQ	ng/g dw	2	mi downstream	down	2015	Soil_Sediment	C6-PFHxA	PFCA	0	µg/kg	dw	3.21868	Newton2017		extracted from Fig 1
207	USA	Decatur, AL	Dyneon/3M Decatur Plant	river sediment		PFHxA	0.64	ng/g dw	2	mi downstream	down	2015	Soil_Sediment	C6-PFHxA	PFCA	0.64	µg/kg	dw	3.21868	Newton2017		extracted from Fig 1
208	USA	Decatur, AL	Dyneon/3M Decatur Plant	river sediment		PFHxA	<LOQ	ng/g dw	3	mi upstream	up	2015	Soil_Sediment	C6-PFHxA	PFCA	0	µg/kg	dw	4.82802	Newton2017		extracted from Fig 1
209	USA	Decatur, AL	Dyneon/3M Decatur Plant	river sediment		PFHxA	<LOQ	ng/g dw	4.5	mi upstream	up	2015	Soil_Sediment	C6-PFHxA	PFCA	0	µg/kg	dw	7.24203	Newton2017		extracted from Fig 1
210	USA	Decatur, AL	Dyneon/3M Decatur Plant	river sediment		PFHxA	<LOQ	ng/g dw	5.8	mi upstream	up	2015	Soil_Sediment	C6-PFHxA	PFCA	0	µg/kg	dw	9.33417	Newton2017		extracted from Fig 1
211	USA	Decatur, AL	Dyneon/3M Decatur Plant	river sediment		PFHxA	<LOQ	ng/g dw	7.5	mi upstream	up	2015	Soil_Sediment	C6-PFHxA	PFCA	0	µg/kg	dw	12.0701	Newton2017		extracted from Fig 1
212	USA	Decatur, AL	Dyneon/3M Decatur Plant	river sediment		PFHxA	0.28	ng/g dw	0			2015	Soil_Sediment	C6-PFHxA	PFCA	0.28	µg/kg	dw		Newton2017		extracted from Fig 1
213	USA	Decatur, AL	Dyneon/3M Decatur Plant	river sediment		PFHxS	0.21	ng/g dw	0.1	mi upstream	up	2015	Soil_Sediment	C6-PFHxS	PFSA	0.21	µg/kg	dw	0.160934	Newton2017		extracted from Fig 1
214	USA	Decatur, AL	Dyneon/3M Decatur Plant	river sediment		PFHxS	<LOQ	ng/g dw	1.5	mi upstream	up	2015	Soil_Sediment	C6-PFHxS	PFSA	0	µg/kg	dw	2.41401	Newton2017		extracted from Fig 1
215	USA	Decatur, AL	Dyneon/3M Decatur Plant	river sediment		PFHxS	<LOQ	ng/g dw	2	mi downstream	down	2015	Soil_Sediment	C6-PFHxS	PFSA	0	µg/kg	dw	3.21868	Newton2017		extracted from Fig 1
216	USA	Decatur, AL	Dyneon/3M Decatur Plant	river sediment		PFHxS	0.99	ng/g dw	2	mi downstream	down	2015	Soil_Sediment	C6-PFHxS	PFSA	0.99	µg/kg	dw	3.21868	Newton2017		extracted from Fig 1
217	USA	Decatur, AL	Dyneon/3M Decatur Plant	river sediment		PFHxS	<LOQ	ng/g dw	3	mi upstream	up	2015	Soil_Sediment	C6-PFHxS	PFSA	0	µg/kg	dw	4.82802	Newton2017		extracted from Fig 1
218	USA	Decatur, AL	Dyneon/3M Decatur Plant	river sediment		PFHxS	< LOQ	ng/g dw	4.5	mi upstream	up	2015	Soil_Sediment	C6-PFHxS	PFSA	0	µg/kg	dw	7.24203	Newton2017		extracted from Fig 1
219	USA	Decatur, AL	Dyneon/3M Decatur Plant	river sediment		PFHxS	<LOQ	ng/g dw	5.8	mi upstream	up	2015	Soil_Sediment	C6-PFHxS	PFSA	0	µg/kg	dw	9.33417	Newton2017		extracted from Fig 1
220	USA	Decatur, AL	Dyneon/3M Decatur Plant	river sediment		PFHxS	<LOQ	ng/g dw	7.5	mi upstream	up	2015	Soil_Sediment	C6-PFHxS	PFSA	0	µg/kg	dw	12.0701	Newton2017		extracted from Fig 1
221	USA	Decatur, AL	Dyneon/3M Decatur Plant	river sediment		PFHxS	0.33	ng/g dw	0			2015	Soil_Sediment	C6-PFHxS	PFSA	0.33	µg/kg	dw		Newton2017		extracted from Fig 1
222	USA	Decatur, AL	Dyneon/3M Decatur Plant	river sediment		PFHeA	1	ng/g dw	0.1	mi upstream	up	2015	Soil_Sediment	C7-PFHpA	PFCA	1	µg/kg	dw	0.160934	Newton2017		extracted from Fig 1
223	USA	Decatur, AL	Dyneon/3M Decatur Plant	river sediment		PFHeA	<LOQ	ng/g dw	1.5	mi upstream	up	2015	Soil_Sediment	C7-PFHpA	PFCA	0	µg/kg	dw	2.41401	Newton2017		extracted from Fig 1
224	USA	Decatur, AL	Dyneon/3M Decatur Plant	river sediment		PFHeA	<LOQ	ng/g dw	2	mi downstream	down	2015	Soil_Sediment	C7-PFHpA	PFCA	0	µg/kg	dw	3.21868	Newton2017		extracted from Fig 1
225	USA	Decatur, AL	Dyneon/3M Decatur Plant	river sediment		PFHeA	0.95	ng/g dw	2	mi downstream	down	2015	Soil_Sediment	C7-PFHpA	PFCA	0.95	µg/kg	dw	3.21868	Newton2017		extracted from Fig 1
226	USA	Decatur, AL	Dyneon/3M Decatur Plant	river sediment		PFHeA	<LOQ	ng/g dw	3	mi upstream	up	2015	Soil_Sediment	C7-PFHpA	PFCA	0	µg/kg	dw	4.82802	Newton2017		extracted from Fig 1
227	USA	Decatur, AL	Dyneon/3M Decatur Plant	river sediment		PFHeA	<LOQ	ng/g dw	4.5	mi upstream	up	2015	Soil_Sediment	C7-PFHpA	PFCA	0	µg/kg	dw	7.24203	Newton2017		extracted from Fig 1
228	USA	Decatur, AL	Dyneon/3M Decatur Plant	river sediment		PFHeA	<LOQ	ng/g dw	5.8	mi upstream	up	2015	Soil_Sediment	C7-PFHpA	PFCA	0	µg/kg	dw	9.33417	Newton2017		extracted from Fig 1
229	USA	Decatur, AL	Dyneon/3M Decatur Plant	river sediment		PFHeA	<LOQ	ng/g dw	7.5	mi upstream	up	2015	Soil_Sediment	C7-PFHpA	PFCA	0	µg/kg	dw	12.0701	Newton2017		extracted from Fig 1
230	USA	Decatur, AL	Dyneon/3M Decatur Plant	river sediment		PFHeA	0.75	ng/g dw	0			2015	Soil_Sediment	C7-PFHpA	PFCA	0.75	µg/kg	dw		Newton2017		extracted from Fig 1
231	USA	Decatur, AL	Dyneon/3M Decatur Plant	river sediment		PFOA	12	ng/g dw	0.1	mi upstream	up	2015	Soil_Sediment	C8-PFOA	PFCA	12	µg/kg	dw	0.160934	Newton2017		extracted from Fig 1
232	USA	Decatur, AL	Dyneon/3M Decatur Plant	river sediment		PFOA	<LOQ	ng/g dw	1.5	mi upstream	up	2015	Soil_Sediment	C8-PFOA	PFCA	0	µg/kg	dw	2.41401	Newton2017		extracted from Fig 1
233	USA	Decatur, AL	Dyneon/3M Decatur Plant	river sediment		PFOA	1.3	ng/g dw	2	mi downstream	down	2015	Soil_Sediment	C8-PFOA	PFCA	1.3	µg/kg	dw	3.21868	Newton2017		extracted from Fig 1
234	USA	Decatur, AL	Dyneon/3M Decatur Plant	river sediment		PFOA	9.1	ng/g dw	2	mi downstream	down	2015	Soil_Sediment	C8-PFOA	PFCA	9.1	µg/kg	dw	3.21868	Newton2017		extracted from Fig 1
235	USA	Decatur, AL	Dyneon/3M Decatur Plant	river sediment		PFOA	<LOQ	ng/g dw	3	mi upstream	up	2015	Soil_Sediment	C8-PFOA	PFCA	0	µg/kg	dw	4.82802	Newton2017		extracted from Fig 1
236	USA	Decatur, AL	Dyneon/3M Decatur Plant	river sediment		PFOA	<LOQ	ng/g dw	4.5	mi upstream	up	2015	Soil_Sediment	C8-PFOA	PFCA	0	µg/kg	dw	7.24203	Newton2017		extracted from Fig 1
237	USA	Decatur, AL	Dyneon/3M Decatur Plant	river sediment		PFOA	<LOQ	ng/g dw	5.8	mi upstream	up	2015	Soil_Sediment	C8-PFOA	PFCA	0	µg/kg	dw	9.33417	Newton2017		extracted from Fig 1
238	USA	Decatur, AL	Dyneon/3M Decatur Plant	river sediment		PFOA	<LOQ	ng/g dw	7.5	mi upstream	up	2015	Soil_Sediment	C8-PFOA	PFCA	0	µg/kg	dw	12.0701	Newton2017		extracted from Fig 1
239	USA	Decatur, AL	Dyneon/3M Decatur Plant	river sediment		PFOA	7.3	ng/g dw	0			2015	Soil_Sediment	C8-PFOA	PFCA	7.3	µg/kg	dw		Newton2017		extracted from Fig 1
240	USA	Decatur, AL	Dyneon/3M Decatur Plant	river sediment		PFOS	32	ng/g dw	0.1	mi upstream	up	2015	Soil_Sediment	C8-PFOS	PFSA	32	µg/kg	dw	0.160934	Newton2017		extracted from Fig 1
241	USA	Decatur, AL	Dyneon/3M Decatur Plant	river sediment		PFOS	1.7	ng/g dw	1.5	mi upstream	up	2015	Soil_Sediment	C8-PFOS	PFSA	1.7	µg/kg	dw	2.41401	Newton2017		extracted from Fig 1
242	USA	Decatur, AL	Dyneon/3M Decatur Plant	river sediment		PFOS	13	ng/g dw	2	mi downstream	down	2015	Soil_Sediment	C8-PFOS	PFSA	13	µg/kg	dw	3.21868	Newton2017		extracted from Fig 1
243	USA	Decatur, AL	Dyneon/3M Decatur Plant	river sediment		PFOS	23	ng/g dw	2	mi downstream	down	2015	Soil_Sediment	C8-PFOS	PFSA	23	µg/kg	dw	3.21868	Newton2017		extracted from Fig 1
244	USA	Decatur, AL	Dyneon/3M Decatur Plant	river sediment		PFOS	<LOQ	ng/g dw	3	mi upstream	up	2015	Soil_Sediment	C8-PFOS	PFSA	0	µg/kg	dw	4.82802	Newton2017		extracted from Fig 1
245	USA	Decatur, AL	Dyneon/3M Decatur Plant	river sediment		PFOS	0.22	ng/g dw	4.5	mi upstream	up	2015	Soil_Sediment	C8-PFOS	PFSA	0.22	µg/kg	dw	7.24203	Newton2017		extracted from Fig 1
246	USA	Decatur, AL	Dyneon/3M Decatur Plant	river sediment		PFOS	<LOQ	ng/g dw	5.8	mi upstream	up	2015	Soil_Sediment	C8-PFOS	PFSA	0	µg/kg	dw	9.33417	Newton2017		extracted from Fig 1
247	USA	Decatur, AL	Dyneon/3M Decatur Plant	river sediment		PFOS	1.5	ng/g dw	7.5	mi upstream	up	2015	Soil_Sediment	C8-PFOS	PFSA	1.5	µg/kg	dw	12.0701	Newton2017		extracted from Fig 1
248	USA	Decatur, AL	Dyneon/3M Decatur Plant	river sediment		PFOS	32	ng/g dw	0			2015	Soil_Sediment	C8-PFOS	PFSA	32	µg/kg	dw		Newton2017		extracted from Fig 1
249	USA	Decatur, AL	Dyneon/3M Decatur Plant	river sediment		PFNA	0.28	ng/g dw	0.1	mi upstream	up	2015	Soil_Sediment	C9-PFNA	PFCA	0.28	µg/kg	dw	0.160934	Newton2017		extracted from Fig 1
250	USA	Decatur, AL	Dyneon/3M Decatur Plant	river sediment		PFNA	<LOQ	ng/g dw	1.5	mi upstream	up	2015	Soil_Sediment	C9-PFNA	PFCA	0	µg/kg	dw	2.41401	Newton2017		extracted from Fig 1
251	USA	Decatur, AL	Dyneon/3M Decatur Plant	river sediment		PFNA	<LOQ	ng/g dw	2	mi downstream	down	2015	Soil_Sediment	C9-PFNA	PFCA	0	µg/kg	dw	3.21868	Newton2017		extracted from Fig 1
252	USA	Decatur, AL	Dyneon/3M Decatur Plant	river sediment		PFNA	<LOQ	ng/g dw	2	mi downstream	down	2015	Soil_Sediment	C9-PFNA	PFCA	0	µg/kg	dw	3.21868	Newton2017		extracted from Fig 1
253	USA	Decatur, AL	Dyneon/3M Decatur Plant	river sediment		PFNA	<LOQ	ng/g dw	3	mi upstream	up	2015	Soil_Sediment	C9-PFNA	PFCA	0	µg/kg	dw	4.82802	Newton2017		extracted from Fig 1
254	USA	Decatur, AL	Dyneon/3M Decatur Plant	river sediment		PFNA	<LOQ	ng/g dw	4.5	mi upstream	up	2015	Soil_Sediment	C9-PFNA	PFCA	0	µg/kg	dw	7.24203	Newton2017		extracted from Fig 1
255	USA	Decatur, AL	Dyneon/3M Decatur Plant	river sediment		PFNA	<LOQ	ng/g dw	5.8	mi upstream	up	2015	Soil_Sediment	C9-PFNA	PFCA	0	µg/kg	dw	9.33417	Newton2017		extracted from Fig 1
256	USA	Decatur, AL	Dyneon/3M Decatur Plant	river sediment		PFNA	<LOQ	ng/g dw	7.5	mi upstream	up	2015	Soil_Sediment	C9-PFNA	PFCA	0	µg/kg	dw	12.0701	Newton2017		extracted from Fig 1
257	USA	Decatur, AL	Dyneon/3M Decatur Plant	river sediment		PFNA	<LOQ	ng/g dw	0			2015	Soil_Sediment	C9-PFNA	PFCA	0	µg/kg	dw		Newton2017		extracted from Fig 1
258	USA	Decatur, AL	Dyneon/3M Decatur Plant	river sediment		sum PFAS	47	ng/g dw	0.1	mi upstream	up	2015	Soil_Sediment	sum PFAS	sum PFAS	47	µg/kg	dw	0.160934	Newton2017		extracted from Fig 1
259	USA	Decatur, AL	Dyneon/3M Decatur Plant	river sediment		sum PFAS	1.7	ng/g dw	1.5	mi upstream	up	2015	Soil_Sediment	sum PFAS	sum PFAS	1.7	µg/kg	dw	2.41401	Newton2017		extracted from Fig 1
260	USA	Decatur, AL	Dyneon/3M Decatur Plant	river sediment		sum PFAS	15	ng/g dw	2	mi downstream	down	2015	Soil_Sediment	sum PFAS	sum PFAS	15	µg/kg	dw	3.21868	Newton2017		extracted from Fig 1
261	USA	Decatur, AL	Dyneon/3M Decatur Plant	river sediment		sum PFAS	38	ng/g dw	2	mi downstream	down	2015	Soil_Sediment	sum PFAS	sum PFAS	38	µg/kg	dw	3.21868	Newton2017		extracted from Fig 1
262	USA	Decatur, AL	Dyneon/3M Decatur Plant	river sediment		sum PFAS	<LOQ	ng/g dw	3	mi upstream	up	2015	Soil_Sediment	sum PFAS	sum PFAS	0	µg/kg	dw	4.82802	Newton2017		extracted from Fig 1
263	USA	Decatur, AL	Dyneon/3M Decatur Plant	river sediment		sum PFAS	0.22	ng/g dw	4.5	mi upstream	up	2015	Soil_Sediment	sum PFAS	sum PFAS	0.22	µg/kg	dw	7.24203	Newton2017		extracted from Fig 1
264	USA	Decatur, AL	Dyneon/3M Decatur Plant	river sediment		sum PFAS	<LOQ	ng/g dw	5.8	mi upstream	up	2015	Soil_Sediment	sum PFAS	sum PFAS	0	µg/kg	dw	9.33417	Newton2017		extracted from Fig 1
265	USA	Decatur, AL	Dyneon/3M Decatur Plant	river sediment		sum PFAS	1.5	ng/g dw	7.5	mi upstream	up	2015	Soil_Sediment	sum PFAS	sum PFAS	1.5	µg/kg	dw	12.0701	Newton2017		extracted from Fig 1
266	USA	Decatur, AL	Dyneon/3M Decatur Plant	river sediment		sum PFAS	41	ng/g dw	0			2015	Soil_Sediment	sum PFAS	sum PFAS	41	µg/kg	dw		Newton2017		extracted from Fig 1
267	USA	Decatur, AL	Dyneon/3M Decatur Plant	river water		sum PFAS	11	ng/l	0.1	mi upstream	up	2015	surface_water	sum PFAS	sum PFAS	0.011	µg/L		0.160934	Newton2017		extracted from Fig 1
268	USA	Decatur, AL	Dyneon/3M Decatur Plant	river water		sum PFAS	37	ng/l	1.5	mi upstream	up	2015	surface_water	sum PFAS	sum PFAS	0.037	µg/L		2.41401	Newton2017		extracted from Fig 1
269	USA	Decatur, AL	Dyneon/3M Decatur Plant	river water		sum PFAS	132	ng/l	2	mi downstream	down	2015	surface_water	sum PFAS	sum PFAS	0.132	µg/L		3.21868	Newton2017		extracted from Fig 1
270	USA	Decatur, AL	Dyneon/3M Decatur Plant	river water		sum PFAS	759	ng/l	2	mi downstream	down	2015	surface_water	sum PFAS	sum PFAS	0.759	µg/L		3.21868	Newton2017		extracted from Fig 1
271	USA	Decatur, AL	Dyneon/3M Decatur Plant	river water		sum PFAS	<LOQ	ng/l	3	mi upstream	up	2015	surface_water	sum PFAS	sum PFAS	0	µg/L		4.82802	Newton2017		extracted from Fig 1
272	USA	Decatur, AL	Dyneon/3M Decatur Plant	river water		sum PFAS	<LOQ	ng/l	4.5	mi upstream	up	2015	surface_water	sum PFAS	sum PFAS	0	µg/L		7.24203	Newton2017		extracted from Fig 1
273	USA	Decatur, AL	Dyneon/3M Decatur Plant	river water		sum PFAS	<LOQ	ng/l	5.8	mi upstream	up	2015	surface_water	sum PFAS	sum PFAS	0	µg/L		9.33417	Newton2017		extracted from Fig 1
274	USA	Decatur, AL	Dyneon/3M Decatur Plant	river water		sum PFAS	43	ng/l	7.5	mi upstream	up	2015	surface_water	sum PFAS	sum PFAS	0.043	µg/L		12.0701	Newton2017		extracted from Fig 1
275	USA	Decatur, AL	Dyneon/3M Decatur Plant	river water		sum PFAS	180	ng/l	0			2015	surface_water	sum PFAS	sum PFAS	0.18	µg/L			Newton2017		extracted from Fig 1
276	USA	Decatur, AL	Dyneon/3M Decatur Plant	river water (Tennessee)		PFDA	<LOQ	ng/l	0.1	mi upstream	up	2015	surface_water	C10-PFDA	PFCA	0	µg/L		0.160934	Newton2017		extracted from Fig 1
277	USA	Decatur, AL	Dyneon/3M Decatur Plant	river water (Tennessee)		PFDA	<LOQ	ng/l	1.5	mi upstream	up	2015	surface_water	C10-PFDA	PFCA	0	µg/L		2.41401	Newton2017		extracted from Fig 1
278	USA	Decatur, AL	Dyneon/3M Decatur Plant	river water (Tennessee)		PFDA	<LOQ	ng/l	2	mi downstream	down	2015	surface_water	C10-PFDA	PFCA	0	µg/L		3.21868	Newton2017		extracted from Fig 1
279	USA	Decatur, AL	Dyneon/3M Decatur Plant	river water (Tennessee)		PFDA	<LOQ	ng/l	2	mi downstream	down	2015	surface_water	C10-PFDA	PFCA	0	µg/L		3.21868	Newton2017		extracted from Fig 1
280	USA	Decatur, AL	Dyneon/3M Decatur Plant	river water (Tennessee)		PFDA	<LOQ	ng/l	3	mi upstream	up	2015	surface_water	C10-PFDA	PFCA	0	µg/L		4.82802	Newton2017		extracted from Fig 1
281	USA	Decatur, AL	Dyneon/3M Decatur Plant	river water (Tennessee)		PFDA	<LOQ	ng/l	4.5	mi upstream	up	2015	surface_water	C10-PFDA	PFCA	0	µg/L		7.24203	Newton2017		extracted from Fig 1
282	USA	Decatur, AL	Dyneon/3M Decatur Plant	river water (Tennessee)		PFDA	<LOQ	ng/l	5.8	mi upstream	up	2015	surface_water	C10-PFDA	PFCA	0	µg/L		9.33417	Newton2017		extracted from Fig 1
283	USA	Decatur, AL	Dyneon/3M Decatur Plant	river water (Tennessee)		PFDA	<LOQ	ng/l	7.5	mi upstream	up	2015	surface_water	C10-PFDA	PFCA	0	µg/L		12.0701	Newton2017		extracted from Fig 1
284	USA	Decatur, AL	Dyneon/3M Decatur Plant	river water (Tennessee)		PFDA	< L O Q	ng/l	0			2015	surface_water	C10-PFDA	PFCA	0	µg/L			Newton2017		extracted from Fig 1
285	USA	Decatur, AL	Dyneon/3M Decatur Plant	river water (Tennessee)		PFBA	<LOQ	ng/l	0.1	mi upstream	up	2015	surface_water	C4-PFBA	PFCA	0	µg/L		0.160934	Newton2017		extracted from Fig 1
286	USA	Decatur, AL	Dyneon/3M Decatur Plant	river water (Tennessee)		PFBA	<LOQ	ng/l	1.5	mi upstream	up	2015	surface_water	C4-PFBA	PFCA	0	µg/L		2.41401	Newton2017		extracted from Fig 1
287	USA	Decatur, AL	Dyneon/3M Decatur Plant	river water (Tennessee)		PFBA	14	ng/l	2	mi downstream	down	2015	surface_water	C4-PFBA	PFCA	0.014	µg/L		3.21868	Newton2017		extracted from Fig 1
288	USA	Decatur, AL	Dyneon/3M Decatur Plant	river water (Tennessee)		PFBA	60	ng/l	2	mi downstream	down	2015	surface_water	C4-PFBA	PFCA	0.06	µg/L		3.21868	Newton2017		extracted from Fig 1
289	USA	Decatur, AL	Dyneon/3M Decatur Plant	river water (Tennessee)		PFBA	<LOQ	ng/l	3	mi upstream	up	2015	surface_water	C4-PFBA	PFCA	0	µg/L		4.82802	Newton2017		extracted from Fig 1
290	USA	Decatur, AL	Dyneon/3M Decatur Plant	river water (Tennessee)		PFBA	<LOQ	ng/l	4.5	mi upstream	up	2015	surface_water	C4-PFBA	PFCA	0	µg/L		7.24203	Newton2017		extracted from Fig 1
291	USA	Decatur, AL	Dyneon/3M Decatur Plant	river water (Tennessee)		PFBA	<LOQ	ng/l	5.8	mi upstream	up	2015	surface_water	C4-PFBA	PFCA	0	µg/L		9.33417	Newton2017		extracted from Fig 1
292	USA	Decatur, AL	Dyneon/3M Decatur Plant	river water (Tennessee)		PFBA	10	ng/l	7.5	mi upstream	up	2015	surface_water	C4-PFBA	PFCA	0.01	µg/L		12.0701	Newton2017		extracted from Fig 1
293	USA	Decatur, AL	Dyneon/3M Decatur Plant	river water (Tennessee)		PFBA	13	ng/l	0			2015	surface_water	C4-PFBA	PFCA	0.013	µg/L			Newton2017		extracted from Fig 1
294	USA	Decatur, AL	Dyneon/3M Decatur Plant	river water (Tennessee)		PFBS	<LOQ	ng/l	0.1	mi upstream	up	2015	surface_water	C4-PFBS	PFSA	0	µg/L		0.160934	Newton2017		extracted from Fig 1
295	USA	Decatur, AL	Dyneon/3M Decatur Plant	river water (Tennessee)		PFBS	<LOQ	ng/l	1.5	mi upstream	up	2015	surface_water	C4-PFBS	PFSA	0	µg/L		2.41401	Newton2017		extracted from Fig 1
296	USA	Decatur, AL	Dyneon/3M Decatur Plant	river water (Tennessee)		PFBS	36	ng/l	2	mi downstream	down	2015	surface_water	C4-PFBS	PFSA	0.036	µg/L		3.21868	Newton2017		extracted from Fig 1
297	USA	Decatur, AL	Dyneon/3M Decatur Plant	river water (Tennessee)		PFBS	160	ng/l	2	mi downstream	down	2015	surface_water	C4-PFBS	PFSA	0.16	µg/L		3.21868	Newton2017		extracted from Fig 1
298	USA	Decatur, AL	Dyneon/3M Decatur Plant	river water (Tennessee)		PFBS	<LOQ	ng/l	3	mi upstream	up	2015	surface_water	C4-PFBS	PFSA	0	µg/L		4.82802	Newton2017		extracted from Fig 1
299	USA	Decatur, AL	Dyneon/3M Decatur Plant	river water (Tennessee)		PFBS	<LOQ	ng/l	4.5	mi upstream	up	2015	surface_water	C4-PFBS	PFSA	0	µg/L		7.24203	Newton2017		extracted from Fig 1
300	USA	Decatur, AL	Dyneon/3M Decatur Plant	river water (Tennessee)		PFBS	<LOQ	ng/l	5.8	mi upstream	up	2015	surface_water	C4-PFBS	PFSA	0	µg/L		9.33417	Newton2017		extracted from Fig 1
301	USA	Decatur, AL	Dyneon/3M Decatur Plant	river water (Tennessee)		PFBS	<LOQ	ng/l	7.5	mi upstream	up	2015	surface_water	C4-PFBS	PFSA	0	µg/L		12.0701	Newton2017		extracted from Fig 1
302	USA	Decatur, AL	Dyneon/3M Decatur Plant	river water (Tennessee)		PFBS	10	ng/l	0			2015	surface_water	C4-PFBS	PFSA	0.01	µg/L			Newton2017		extracted from Fig 1
303	USA	Decatur, AL	Dyneon/3M Decatur Plant	river water (Tennessee)		PFPeA	<LOQ	ng/l	0.1	mi upstream	up	2015	surface_water	C5-PFPeA	PFCA	0	µg/L		0.160934	Newton2017		extracted from Fig 1
304	USA	Decatur, AL	Dyneon/3M Decatur Plant	river water (Tennessee)		PFPeA	<LOQ	ng/l	1.5	mi upstream	up	2015	surface_water	C5-PFPeA	PFCA	0	µg/L		2.41401	Newton2017		extracted from Fig 1
305	USA	Decatur, AL	Dyneon/3M Decatur Plant	river water (Tennessee)		PFPeA	<LOQ	ng/l	2	mi downstream	down	2015	surface_water	C5-PFPeA	PFCA	0	µg/L		3.21868	Newton2017		extracted from Fig 1
306	USA	Decatur, AL	Dyneon/3M Decatur Plant	river water (Tennessee)		PFPeA	23	ng/l	2	mi downstream	down	2015	surface_water	C5-PFPeA	PFCA	0.023	µg/L		3.21868	Newton2017		extracted from Fig 1
307	USA	Decatur, AL	Dyneon/3M Decatur Plant	river water (Tennessee)		PFPeA	<LOQ	ng/l	3	mi upstream	up	2015	surface_water	C5-PFPeA	PFCA	0	µg/L		4.82802	Newton2017		extracted from Fig 1
308	USA	Decatur, AL	Dyneon/3M Decatur Plant	river water (Tennessee)		PFPeA	<LOQ	ng/l	4.5	mi upstream	up	2015	surface_water	C5-PFPeA	PFCA	0	µg/L		7.24203	Newton2017		extracted from Fig 1
309	USA	Decatur, AL	Dyneon/3M Decatur Plant	river water (Tennessee)		PFPeA	<LOQ	ng/l	5.8	mi upstream	up	2015	surface_water	C5-PFPeA	PFCA	0	µg/L		9.33417	Newton2017		extracted from Fig 1
310	USA	Decatur, AL	Dyneon/3M Decatur Plant	river water (Tennessee)		PFPeA	<LOQ	ng/l	7.5	mi upstream	up	2015	surface_water	C5-PFPeA	PFCA	0	µg/L		12.0701	Newton2017		extracted from Fig 1
311	USA	Decatur, AL	Dyneon/3M Decatur Plant	river water (Tennessee)		PFPeA	< L O Q	ng/l	0			2015	surface_water	C5-PFPeA	PFCA	0	µg/L			Newton2017		extracted from Fig 1
312	USA	Decatur, AL	Dyneon/3M Decatur Plant	river water (Tennessee)		PFHxA	11	ng/l	0.1	mi upstream	up	2015	surface_water	C6-PFHxA	PFCA	0.011	µg/L		0.160934	Newton2017		extracted from Fig 1
313	USA	Decatur, AL	Dyneon/3M Decatur Plant	river water (Tennessee)		PFHxA	11	ng/l	1.5	mi upstream	up	2015	surface_water	C6-PFHxA	PFCA	0.011	µg/L		2.41401	Newton2017		extracted from Fig 1
314	USA	Decatur, AL	Dyneon/3M Decatur Plant	river water (Tennessee)		PFHxA	16	ng/l	2	mi downstream	down	2015	surface_water	C6-PFHxA	PFCA	0.016	µg/L		3.21868	Newton2017		extracted from Fig 1
315	USA	Decatur, AL	Dyneon/3M Decatur Plant	river water (Tennessee)		PFHxA	93	ng/l	2	mi downstream	down	2015	surface_water	C6-PFHxA	PFCA	0.093	µg/L		3.21868	Newton2017		extracted from Fig 1
316	USA	Decatur, AL	Dyneon/3M Decatur Plant	river water (Tennessee)		PFHxA	<LOQ	ng/l	3	mi upstream	up	2015	surface_water	C6-PFHxA	PFCA	0	µg/L		4.82802	Newton2017		extracted from Fig 1
317	USA	Decatur, AL	Dyneon/3M Decatur Plant	river water (Tennessee)		PFHxA	<LOQ	ng/l	4.5	mi upstream	up	2015	surface_water	C6-PFHxA	PFCA	0	µg/L		7.24203	Newton2017		extracted from Fig 1
318	USA	Decatur, AL	Dyneon/3M Decatur Plant	river water (Tennessee)		PFHxA	<LOQ	ng/l	5.8	mi upstream	up	2015	surface_water	C6-PFHxA	PFCA	0	µg/L		9.33417	Newton2017		extracted from Fig 1
319	USA	Decatur, AL	Dyneon/3M Decatur Plant	river water (Tennessee)		PFHxA	11	ng/l	7.5	mi upstream	up	2015	surface_water	C6-PFHxA	PFCA	0.011	µg/L		12.0701	Newton2017		extracted from Fig 1
320	USA	Decatur, AL	Dyneon/3M Decatur Plant	river water (Tennessee)		PFHxA	18	ng/l	0			2015	surface_water	C6-PFHxA	PFCA	0.018	µg/L			Newton2017		extracted from Fig 1
321	USA	Decatur, AL	Dyneon/3M Decatur Plant	river water (Tennessee)		PFHxS	<LOQ	ng/l	0.1	mi upstream	up	2015	surface_water	C6-PFHxS	PFSA	0	µg/L		0.160934	Newton2017		extracted from Fig 1
322	USA	Decatur, AL	Dyneon/3M Decatur Plant	river water (Tennessee)		PFHxS	<LOQ	ng/l	1.5	mi upstream	up	2015	surface_water	C6-PFHxS	PFSA	0	µg/L		2.41401	Newton2017		extracted from Fig 1
323	USA	Decatur, AL	Dyneon/3M Decatur Plant	river water (Tennessee)		PFHxS	<LOQ	ng/l	2	mi downstream	down	2015	surface_water	C6-PFHxS	PFSA	0	µg/L		3.21868	Newton2017		extracted from Fig 1
324	USA	Decatur, AL	Dyneon/3M Decatur Plant	river water (Tennessee)		PFHxS	39	ng/l	2	mi downstream	down	2015	surface_water	C6-PFHxS	PFSA	0.039	µg/L		3.21868	Newton2017		extracted from Fig 1
325	USA	Decatur, AL	Dyneon/3M Decatur Plant	river water (Tennessee)		PFHxS	<LOQ	ng/l	3	mi upstream	up	2015	surface_water	C6-PFHxS	PFSA	0	µg/L		4.82802	Newton2017		extracted from Fig 1
326	USA	Decatur, AL	Dyneon/3M Decatur Plant	river water (Tennessee)		PFHxS	<LOQ	ng/l	4.5	mi upstream	up	2015	surface_water	C6-PFHxS	PFSA	0	µg/L		7.24203	Newton2017		extracted from Fig 1
327	USA	Decatur, AL	Dyneon/3M Decatur Plant	river water (Tennessee)		PFHxS	<LOQ	ng/l	5.8	mi upstream	up	2015	surface_water	C6-PFHxS	PFSA	0	µg/L		9.33417	Newton2017		extracted from Fig 1
328	USA	Decatur, AL	Dyneon/3M Decatur Plant	river water (Tennessee)		PFHxS	<LOQ	ng/l	7.5	mi upstream	up	2015	surface_water	C6-PFHxS	PFSA	0	µg/L		12.0701	Newton2017		extracted from Fig 1
329	USA	Decatur, AL	Dyneon/3M Decatur Plant	river water (Tennessee)		PFHxS	<LOQ	ng/l	0			2015	surface_water	C6-PFHxS	PFSA	0	µg/L			Newton2017		extracted from Fig 1
330	USA	Decatur, AL	Dyneon/3M Decatur Plant	river water (Tennessee)		PFHeA	<LOQ	ng/l	0.1	mi upstream	up	2015	surface_water	C7-PFHpA	PFCA	0	µg/L		0.160934	Newton2017		extracted from Fig 1
331	USA	Decatur, AL	Dyneon/3M Decatur Plant	river water (Tennessee)		PFHeA	<LOQ	ng/l	1.5	mi upstream	up	2015	surface_water	C7-PFHpA	PFCA	0	µg/L		2.41401	Newton2017		extracted from Fig 1
332	USA	Decatur, AL	Dyneon/3M Decatur Plant	river water (Tennessee)		PFHeA	11	ng/l	2	mi downstream	down	2015	surface_water	C7-PFHpA	PFCA	0.011	µg/L		3.21868	Newton2017		extracted from Fig 1
333	USA	Decatur, AL	Dyneon/3M Decatur Plant	river water (Tennessee)		PFHeA	44	ng/l	2	mi downstream	down	2015	surface_water	C7-PFHpA	PFCA	0.044	µg/L		3.21868	Newton2017		extracted from Fig 1
334	USA	Decatur, AL	Dyneon/3M Decatur Plant	river water (Tennessee)		PFHeA	<LOQ	ng/l	3	mi upstream	up	2015	surface_water	C7-PFHpA	PFCA	0	µg/L		4.82802	Newton2017		extracted from Fig 1
335	USA	Decatur, AL	Dyneon/3M Decatur Plant	river water (Tennessee)		PFHeA	<LOQ	ng/l	4.5	mi upstream	up	2015	surface_water	C7-PFHpA	PFCA	0	µg/L		7.24203	Newton2017		extracted from Fig 1
336	USA	Decatur, AL	Dyneon/3M Decatur Plant	river water (Tennessee)		PFHeA	<LOQ	ng/l	5.8	mi upstream	up	2015	surface_water	C7-PFHpA	PFCA	0	µg/L		9.33417	Newton2017		extracted from Fig 1
337	USA	Decatur, AL	Dyneon/3M Decatur Plant	river water (Tennessee)		PFHeA	11	ng/l	7.5	mi upstream	up	2015	surface_water	C7-PFHpA	PFCA	0.011	µg/L		12.0701	Newton2017		extracted from Fig 1
338	USA	Decatur, AL	Dyneon/3M Decatur Plant	river water (Tennessee)		PFHeA	15	ng/l	0			2015	surface_water	C7-PFHpA	PFCA	0.015	µg/L			Newton2017		extracted from Fig 1
339	USA	Decatur, AL	Dyneon/3M Decatur Plant	river water (Tennessee)		PFOA	<LOQ	ng/l	0.1	mi upstream	up	2015	surface_water	C8-PFOA	PFCA	0	µg/L		0.160934	Newton2017		extracted from Fig 1
340	USA	Decatur, AL	Dyneon/3M Decatur Plant	river water (Tennessee)		PFOA	11	ng/l	1.5	mi upstream	up	2015	surface_water	C8-PFOA	PFCA	0.011	µg/L		2.41401	Newton2017		extracted from Fig 1
341	USA	Decatur, AL	Dyneon/3M Decatur Plant	river water (Tennessee)		PFOA	21	ng/l	2	mi downstream	down	2015	surface_water	C8-PFOA	PFCA	0.021	µg/L		3.21868	Newton2017		extracted from Fig 1
342	USA	Decatur, AL	Dyneon/3M Decatur Plant	river water (Tennessee)		PFOA	120	ng/l	2	mi downstream	down	2015	surface_water	C8-PFOA	PFCA	0.12	µg/L		3.21868	Newton2017		extracted from Fig 1
343	USA	Decatur, AL	Dyneon/3M Decatur Plant	river water (Tennessee)		PFOA	<LOQ	ng/l	3	mi upstream	up	2015	surface_water	C8-PFOA	PFCA	0	µg/L		4.82802	Newton2017		extracted from Fig 1
344	USA	Decatur, AL	Dyneon/3M Decatur Plant	river water (Tennessee)		PFOA	<LOQ	ng/l	4.5	mi upstream	up	2015	surface_water	C8-PFOA	PFCA	0	µg/L		7.24203	Newton2017		extracted from Fig 1
345	USA	Decatur, AL	Dyneon/3M Decatur Plant	river water (Tennessee)		PFOA	<LOQ	ng/l	5.8	mi upstream	up	2015	surface_water	C8-PFOA	PFCA	0	µg/L		9.33417	Newton2017		extracted from Fig 1
346	USA	Decatur, AL	Dyneon/3M Decatur Plant	river water (Tennessee)		PFOA	11	ng/l	7.5	mi upstream	up	2015	surface_water	C8-PFOA	PFCA	0.011	µg/L		12.0701	Newton2017		extracted from Fig 1
347	USA	Decatur, AL	Dyneon/3M Decatur Plant	river water (Tennessee)		PFOA	53	ng/l	0			2015	surface_water	C8-PFOA	PFCA	0.053	µg/L			Newton2017		extracted from Fig 1
348	USA	Decatur, AL	Dyneon/3M Decatur Plant	river water (Tennessee)		PFOS	<LOQ	ng/l	0.1	mi upstream	up	2015	surface_water	C8-PFOS	PFSA	0	µg/L		0.160934	Newton2017		extracted from Fig 1
349	USA	Decatur, AL	Dyneon/3M Decatur Plant	river water (Tennessee)		PFOS	15	ng/l	1.5	mi upstream	up	2015	surface_water	C8-PFOS	PFSA	0.015	µg/L		2.41401	Newton2017		extracted from Fig 1
350	USA	Decatur, AL	Dyneon/3M Decatur Plant	river water (Tennessee)		PFOS	33	ng/l	2	mi downstream	down	2015	surface_water	C8-PFOS	PFSA	0.033	µg/L		3.21868	Newton2017		extracted from Fig 1
351	USA	Decatur, AL	Dyneon/3M Decatur Plant	river water (Tennessee)		PFOS	220	ng/l	2	mi downstream	down	2015	surface_water	C8-PFOS	PFSA	0.22	µg/L		3.21868	Newton2017		extracted from Fig 1
352	USA	Decatur, AL	Dyneon/3M Decatur Plant	river water (Tennessee)		PFOS	<LOQ	ng/l	3	mi upstream	up	2015	surface_water	C8-PFOS	PFSA	0	µg/L		4.82802	Newton2017		extracted from Fig 1
353	USA	Decatur, AL	Dyneon/3M Decatur Plant	river water (Tennessee)		PFOS	<LOQ	ng/l	4.5	mi upstream	up	2015	surface_water	C8-PFOS	PFSA	0	µg/L		7.24203	Newton2017		extracted from Fig 1
354	USA	Decatur, AL	Dyneon/3M Decatur Plant	river water (Tennessee)		PFOS	<LOQ	ng/l	5.8	mi upstream	up	2015	surface_water	C8-PFOS	PFSA	0	µg/L		9.33417	Newton2017		extracted from Fig 1
355	USA	Decatur, AL	Dyneon/3M Decatur Plant	river water (Tennessee)		PFOS	<LOQ	ng/l	7.5	mi upstream	up	2015	surface_water	C8-PFOS	PFSA	0	µg/L		12.0701	Newton2017		extracted from Fig 1
356	USA	Decatur, AL	Dyneon/3M Decatur Plant	river water (Tennessee)		PFOS	71	ng/l	0			2015	surface_water	C8-PFOS	PFSA	0.071	µg/L			Newton2017		extracted from Fig 1
357	USA	Decatur, AL	Dyneon/3M Decatur Plant	river water (Tennessee)		PFNA	<LOQ	ng/l	0.1	mi upstream	up	2015	surface_water	C9-PFNA	PFCA	0	µg/L		0.160934	Newton2017		extracted from Fig 1
358	USA	Decatur, AL	Dyneon/3M Decatur Plant	river water (Tennessee)		PFNA	<LOQ	ng/l	1.5	mi upstream	up	2015	surface_water	C9-PFNA	PFCA	0	µg/L		2.41401	Newton2017		extracted from Fig 1
359	USA	Decatur, AL	Dyneon/3M Decatur Plant	river water (Tennessee)		PFNA	<LOQ	ng/l	2	mi downstream	down	2015	surface_water	C9-PFNA	PFCA	0	µg/L		3.21868	Newton2017		extracted from Fig 1
360	USA	Decatur, AL	Dyneon/3M Decatur Plant	river water (Tennessee)		PFNA	<LOQ	ng/l	2	mi downstream	down	2015	surface_water	C9-PFNA	PFCA	0	µg/L		3.21868	Newton2017		extracted from Fig 1
361	USA	Decatur, AL	Dyneon/3M Decatur Plant	river water (Tennessee)		PFNA	<LOQ	ng/l	3	mi upstream	up	2015	surface_water	C9-PFNA	PFCA	0	µg/L		4.82802	Newton2017		extracted from Fig 1
362	USA	Decatur, AL	Dyneon/3M Decatur Plant	river water (Tennessee)		PFNA	<LOQ	ng/l	4.5	mi upstream	up	2015	surface_water	C9-PFNA	PFCA	0	µg/L		7.24203	Newton2017		extracted from Fig 1
363	USA	Decatur, AL	Dyneon/3M Decatur Plant	river water (Tennessee)		PFNA	<LOQ	ng/l	5.8	mi upstream	up	2015	surface_water	C9-PFNA	PFCA	0	µg/L		9.33417	Newton2017		extracted from Fig 1
364	USA	Decatur, AL	Dyneon/3M Decatur Plant	river water (Tennessee)		PFNA	<LOQ	ng/l	7.5	mi upstream	up	2015	surface_water	C9-PFNA	PFCA	0	µg/L		12.0701	Newton2017		extracted from Fig 1
365	USA	Decatur, AL	Dyneon/3M Decatur Plant	river water (Tennessee)		PFNA	< L O Q	ng/l	0			2015	surface_water	C9-PFNA	PFCA	0	µg/L			Newton2017		extracted from Fig 1
366	USA	Deepwater, NJ	Chemours Chambers Works	ambient air		sum PFAS	5.78	ug/m3		m		2021	Unknown_Other	sum PFAS	sum PFAS	0.00578	µg/L			Schumacher2024
367	USA	Deepwater, NJ	Chemours Chambers Works	groundwater		PFDA	1.8	ug/l	84	m		2021	groundwater	C10-PFDA	PFCA	1.8	µg/L		0.084	Schumacher2024
368	USA	Deepwater, NJ	Chemours Chambers Works	groundwater		PFDA	1.8	ug/l	84	m		2021	groundwater	C10-PFDA	PFCA	1.8	µg/L		0.084	Schumacher2024
369	USA	Deepwater, NJ	Chemours Chambers Works	groundwater		PFDA	5.2	ug/l	104	m		2021	groundwater	C10-PFDA	PFCA	5.2	µg/L		0.104	Schumacher2024
370	USA	Deepwater, NJ	Chemours Chambers Works	groundwater		PFUndA	< 0.02	ug/l	84	m		2021	groundwater	C11-PFUnDA	PFCA	0	µg/L		0.084	Schumacher2024
371	USA	Deepwater, NJ	Chemours Chambers Works	groundwater		PFUndA	< 0.02	ug/l	84	m		2021	groundwater	C11-PFUnDA	PFCA	0	µg/L		0.084	Schumacher2024
372	USA	Deepwater, NJ	Chemours Chambers Works	groundwater		PFUndA	< 0.02	ug/l	104	m		2021	groundwater	C11-PFUnDA	PFCA	0	µg/L		0.104	Schumacher2024
373	USA	Deepwater, NJ	Chemours Chambers Works	groundwater		PFDoA	< 0.02	ug/l	84	m		2021	groundwater	C12-PFDoDA	PFCA	0	µg/L		0.084	Schumacher2024
374	USA	Deepwater, NJ	Chemours Chambers Works	groundwater		PFDoA	< 0.02	ug/l	84	m		2021	groundwater	C12-PFDoDA	PFCA	0	µg/L		0.084	Schumacher2024
375	USA	Deepwater, NJ	Chemours Chambers Works	groundwater		PFDoA	0.069	ug/l	104	m		2021	groundwater	C12-PFDoDA	PFCA	0.069	µg/L		0.104	Schumacher2024
376	USA	Deepwater, NJ	Chemours Chambers Works	groundwater		PFTrDA	< 0.02	ug/l	84	m		2021	groundwater	C13-PFTrDA	PFCA	0	µg/L		0.084	Schumacher2024
377	USA	Deepwater, NJ	Chemours Chambers Works	groundwater		PFTrDA	< 0.02	ug/l	84	m		2021	groundwater	C13-PFTrDA	PFCA	0	µg/L		0.084	Schumacher2024
378	USA	Deepwater, NJ	Chemours Chambers Works	groundwater		PFTrDA	< 0.02	ug/l	104	m		2021	groundwater	C13-PFTrDA	PFCA	0	µg/L		0.104	Schumacher2024
379	USA	Deepwater, NJ	Chemours Chambers Works	groundwater		PFTeDA	< 0.02	ug/l	84	m		2021	groundwater	C14-PFTeDA	PFCA	0	µg/L		0.084	Schumacher2024
380	USA	Deepwater, NJ	Chemours Chambers Works	groundwater		PFTeDA	< 0.02	ug/l	84	m		2021	groundwater	C14-PFTeDA	PFCA	0	µg/L		0.084	Schumacher2024
381	USA	Deepwater, NJ	Chemours Chambers Works	groundwater		PFTeDA	< 0.02	ug/l	104	m		2021	groundwater	C14-PFTeDA	PFCA	0	µg/L		0.104	Schumacher2024
382	USA	Deepwater, NJ	Chemours Chambers Works	groundwater		PFHxDA	< 0.02	ug/l	84	m		2021	groundwater	C16-PFHxDA	PFCA	0	µg/L		0.084	Schumacher2024
383	USA	Deepwater, NJ	Chemours Chambers Works	groundwater		PFHxDA	< 0.02	ug/l	84	m		2021	groundwater	C16-PFHxDA	PFCA	0	µg/L		0.084	Schumacher2024
384	USA	Deepwater, NJ	Chemours Chambers Works	groundwater		PFHxDA	< 0.02	ug/l	104	m		2021	groundwater	C16-PFHxDA	PFCA	0	µg/L		0.104	Schumacher2024
385	USA	Deepwater, NJ	Chemours Chambers Works	groundwater		PFODA	< 0.02	ug/l	84	m		2021	groundwater	C18-PFODA	PFCA	0	µg/L		0.084	Schumacher2024
386	USA	Deepwater, NJ	Chemours Chambers Works	groundwater		PFODA	< 0.02	ug/l	84	m		2021	groundwater	C18-PFODA	PFCA	0	µg/L		0.084	Schumacher2024
387	USA	Deepwater, NJ	Chemours Chambers Works	groundwater		PFODA	< 0.02	ug/l	104	m		2021	groundwater	C18-PFODA	PFCA	0	µg/L		0.104	Schumacher2024
388	USA	Deepwater, NJ	Chemours Chambers Works	groundwater		PFBA	4.3	ug/l	84	m		2021	groundwater	C4-PFBA	PFCA	4.3	µg/L		0.084	Schumacher2024
389	USA	Deepwater, NJ	Chemours Chambers Works	groundwater		PFBA	4.3	ug/l	84	m		2021	groundwater	C4-PFBA	PFCA	4.3	µg/L		0.084	Schumacher2024
390	USA	Deepwater, NJ	Chemours Chambers Works	groundwater		PFBA	1.9	ug/l	104	m		2021	groundwater	C4-PFBA	PFCA	1.9	µg/L		0.104	Schumacher2024
391	USA	Deepwater, NJ	Chemours Chambers Works	groundwater		PFPeA	8.4	ug/l	84	m		2021	groundwater	C5-PFPeA	PFCA	8.4	µg/L		0.084	Schumacher2024
392	USA	Deepwater, NJ	Chemours Chambers Works	groundwater		PFPeA	8.7	ug/l	84	m		2021	groundwater	C5-PFPeA	PFCA	8.7	µg/L		0.084	Schumacher2024
393	USA	Deepwater, NJ	Chemours Chambers Works	groundwater		PFPeA	5.3	ug/l	104	m		2021	groundwater	C5-PFPeA	PFCA	5.3	µg/L		0.104	Schumacher2024
394	USA	Deepwater, NJ	Chemours Chambers Works	groundwater		PFHxA	37	ug/l	84	m		2021	groundwater	C6-PFHxA	PFCA	37	µg/L		0.084	Schumacher2024
395	USA	Deepwater, NJ	Chemours Chambers Works	groundwater		PFHxA	39	ug/l	84	m		2021	groundwater	C6-PFHxA	PFCA	39	µg/L		0.084	Schumacher2024
396	USA	Deepwater, NJ	Chemours Chambers Works	groundwater		PFHxA	49	ug/l	104	m		2021	groundwater	C6-PFHxA	PFCA	49	µg/L		0.104	Schumacher2024
397	USA	Deepwater, NJ	Chemours Chambers Works	groundwater		PFHpA	4.5	ug/l	84	m		2021	groundwater	C7-PFHpA	PFCA	4.5	µg/L		0.084	Schumacher2024
398	USA	Deepwater, NJ	Chemours Chambers Works	groundwater		PFHpA	4.7	ug/l	84	m		2021	groundwater	C7-PFHpA	PFCA	4.7	µg/L		0.084	Schumacher2024
399	USA	Deepwater, NJ	Chemours Chambers Works	groundwater		PFHpA	1.5	ug/l	104	m		2021	groundwater	C7-PFHpA	PFCA	1.5	µg/L		0.104	Schumacher2024
400	USA	Deepwater, NJ	Chemours Chambers Works	groundwater		PFOA	7.2	ug/l	84	m		2021	groundwater	C8-PFOA	PFCA	7.2	µg/L		0.084	Schumacher2024
401	USA	Deepwater, NJ	Chemours Chambers Works	groundwater		PFOA	7.3	ug/l	84	m		2021	groundwater	C8-PFOA	PFCA	7.3	µg/L		0.084	Schumacher2024
402	USA	Deepwater, NJ	Chemours Chambers Works	groundwater		PFOA	1.2	ug/l	104	m		2021	groundwater	C8-PFOA	PFCA	1.2	µg/L		0.104	Schumacher2024
403	USA	Deepwater, NJ	Chemours Chambers Works	groundwater		PFNA	7.2	ug/l	84	m		2021	groundwater	C9-PFNA	PFCA	7.2	µg/L		0.084	Schumacher2024
404	USA	Deepwater, NJ	Chemours Chambers Works	groundwater		PFNA	7.8	ug/l	84	m		2021	groundwater	C9-PFNA	PFCA	7.8	µg/L		0.084	Schumacher2024
405	USA	Deepwater, NJ	Chemours Chambers Works	groundwater		PFNA	4.3	ug/l	104	m		2021	groundwater	C9-PFNA	PFCA	4.3	µg/L		0.104	Schumacher2024
406	USA	Deepwater, NJ	Chemours Chambers Works	groundwater		sum PFAS	70.7	ug/l	84	m		2021	groundwater	sum PFAS	sum PFAS	70.7	µg/L		0.084	Schumacher2024
407	USA	Deepwater, NJ	Chemours Chambers Works	groundwater		sum PFAS	73.3	ug/l	84	m		2021	groundwater	sum PFAS	sum PFAS	73.3	µg/L		0.084	Schumacher2024
408	USA	Deepwater, NJ	Chemours Chambers Works	groundwater		sum PFAS	68.469	ug/l	104	m		2021	groundwater	sum PFAS	sum PFAS	68.469	µg/L		0.104	Schumacher2024
409	USA	Deepwater, NJ	Chemours Chambers Works	soil		10:2 FTOH	36.15	ng/g	43	m		2021	Soil_Sediment	10:2 FTOH	FTOH	36.15	µg/kg		0.043	Schumacher2024
410	USA	Deepwater, NJ	Chemours Chambers Works	soil		10:2 FTOH	3.44 J	ng/g	76	m		2021	Soil_Sediment	10:2 FTOH	FTOH	3.44	µg/kg		0.076	Schumacher2024
411	USA	Deepwater, NJ	Chemours Chambers Works	soil		10:2 FTOH	20.85	ng/g	76	m		2021	Soil_Sediment	10:2 FTOH	FTOH	20.85	µg/kg		0.076	Schumacher2024
412	USA	Deepwater, NJ	Chemours Chambers Works	soil		10:2 FTOH	<0.26	ng/g	84	m		2021	Soil_Sediment	10:2 FTOH	FTOH	0	µg/kg		0.084	Schumacher2024
413	USA	Deepwater, NJ	Chemours Chambers Works	soil		10:2 FTOH	4.48 J	ng/g	104	m		2021	Soil_Sediment	10:2 FTOH	FTOH	4.48	µg/kg		0.104	Schumacher2024
414	USA	Deepwater, NJ	Chemours Chambers Works	soil		4:2 FTOH	0.12	ng/g	43	m		2021	Soil_Sediment	4:2 FTOH	FTOH	0.12	µg/kg		0.043	Schumacher2024
415	USA	Deepwater, NJ	Chemours Chambers Works	soil		4:2 FTOH	0.06	ng/g	76	m		2021	Soil_Sediment	4:2 FTOH	FTOH	0.06	µg/kg		0.076	Schumacher2024
416	USA	Deepwater, NJ	Chemours Chambers Works	soil		4:2 FTOH	0.38	ng/g	76	m		2021	Soil_Sediment	4:2 FTOH	FTOH	0.38	µg/kg		0.076	Schumacher2024
417	USA	Deepwater, NJ	Chemours Chambers Works	soil		4:2 FTOH	0.09	ng/g	84	m		2021	Soil_Sediment	4:2 FTOH	FTOH	0.09	µg/kg		0.084	Schumacher2024
418	USA	Deepwater, NJ	Chemours Chambers Works	soil		4:2 FTOH	0.05*	ng/g	104	m		2021	Soil_Sediment	4:2 FTOH	FTOH	0.05	µg/kg		0.104	Schumacher2024
419	USA	Deepwater, NJ	Chemours Chambers Works	soil		5:2 sFTOH	4.78	ng/g	43	m		2021	Soil_Sediment	5:2 sFTOH	FTOH	4.78	µg/kg		0.043	Schumacher2024
420	USA	Deepwater, NJ	Chemours Chambers Works	soil		5:2 sFTOH	<0.22	ng/g	76	m		2021	Soil_Sediment	5:2 sFTOH	FTOH	0	µg/kg		0.076	Schumacher2024
421	USA	Deepwater, NJ	Chemours Chambers Works	soil		5:2 sFTOH	<0.22	ng/g	76	m		2021	Soil_Sediment	5:2 sFTOH	FTOH	0	µg/kg		0.076	Schumacher2024
422	USA	Deepwater, NJ	Chemours Chambers Works	soil		5:2 sFTOH	<0.22	ng/g	84	m		2021	Soil_Sediment	5:2 sFTOH	FTOH	0	µg/kg		0.084	Schumacher2024
423	USA	Deepwater, NJ	Chemours Chambers Works	soil		5:2 sFTOH	0.15	ng/g	104	m		2021	Soil_Sediment	5:2 sFTOH	FTOH	0.15	µg/kg		0.104	Schumacher2024
424	USA	Deepwater, NJ	Chemours Chambers Works	soil		6:2 FTOH	2.38	ng/g	43	m		2021	Soil_Sediment	6:2 FTOH	FTOH	2.38	µg/kg		0.043	Schumacher2024
425	USA	Deepwater, NJ	Chemours Chambers Works	soil		6:2 FTOH	1.71	ng/g	76	m		2021	Soil_Sediment	6:2 FTOH	FTOH	1.71	µg/kg		0.076	Schumacher2024
426	USA	Deepwater, NJ	Chemours Chambers Works	soil		6:2 FTOH	3.24 J	ng/g	76	m		2021	Soil_Sediment	6:2 FTOH	FTOH	3.24	µg/kg		0.076	Schumacher2024
427	USA	Deepwater, NJ	Chemours Chambers Works	soil		6:2 FTOH	<0.21	ng/g	84	m		2021	Soil_Sediment	6:2 FTOH	FTOH	0	µg/kg		0.084	Schumacher2024
428	USA	Deepwater, NJ	Chemours Chambers Works	soil		6:2 FTOH	1.45 J	ng/g	104	m		2021	Soil_Sediment	6:2 FTOH	FTOH	1.45	µg/kg		0.104	Schumacher2024
429	USA	Deepwater, NJ	Chemours Chambers Works	soil		7:2 sFTOH	4.91	ng/g	43	m		2021	Soil_Sediment	7:2 sFTOH	FTOH	4.91	µg/kg		0.043	Schumacher2024
430	USA	Deepwater, NJ	Chemours Chambers Works	soil		7:2 sFTOH	<0.13	ng/g	76	m		2021	Soil_Sediment	7:2 sFTOH	FTOH	0	µg/kg		0.076	Schumacher2024
431	USA	Deepwater, NJ	Chemours Chambers Works	soil		7:2 sFTOH	<0.13	ng/g	76	m		2021	Soil_Sediment	7:2 sFTOH	FTOH	0	µg/kg		0.076	Schumacher2024
432	USA	Deepwater, NJ	Chemours Chambers Works	soil		7:2 sFTOH	<0.13	ng/g	84	m		2021	Soil_Sediment	7:2 sFTOH	FTOH	0	µg/kg		0.084	Schumacher2024
433	USA	Deepwater, NJ	Chemours Chambers Works	soil		7:2 sFTOH	<0.13	ng/g	104	m		2021	Soil_Sediment	7:2 sFTOH	FTOH	0	µg/kg		0.104	Schumacher2024
434	USA	Deepwater, NJ	Chemours Chambers Works	soil		8:2 FTOH	3.56	ng/g	43	m		2021	Soil_Sediment	8:2 FTOH	FTOH	3.56	µg/kg		0.043	Schumacher2024
435	USA	Deepwater, NJ	Chemours Chambers Works	soil		8:2 FTOH	2.92 J	ng/g	76	m		2021	Soil_Sediment	8:2 FTOH	FTOH	2.92	µg/kg		0.076	Schumacher2024
436	USA	Deepwater, NJ	Chemours Chambers Works	soil		8:2 FTOH	6.71 J	ng/g	76	m		2021	Soil_Sediment	8:2 FTOH	FTOH	6.71	µg/kg		0.076	Schumacher2024
437	USA	Deepwater, NJ	Chemours Chambers Works	soil		8:2 FTOH	0.48 J	ng/g	84	m		2021	Soil_Sediment	8:2 FTOH	FTOH	0.48	µg/kg		0.084	Schumacher2024
438	USA	Deepwater, NJ	Chemours Chambers Works	soil		8:2 FTOH	1.01 J	ng/g	104	m		2021	Soil_Sediment	8:2 FTOH	FTOH	1.01	µg/kg		0.104	Schumacher2024
439	USA	Deepwater, NJ	Chemours Chambers Works	soil		PFDA	810	ng/g	43	m		2021	Soil_Sediment	C10-PFDA	PFCA	810	µg/kg		0.043	Schumacher2024
440	USA	Deepwater, NJ	Chemours Chambers Works	soil		PFDA	6	ng/g	76	m		2021	Soil_Sediment	C10-PFDA	PFCA	6	µg/kg		0.076	Schumacher2024
441	USA	Deepwater, NJ	Chemours Chambers Works	soil		PFDA	6.1	ng/g	76	m		2021	Soil_Sediment	C10-PFDA	PFCA	6.1	µg/kg		0.076	Schumacher2024
442	USA	Deepwater, NJ	Chemours Chambers Works	soil		PFDA	2.2	ng/g	84	m		2021	Soil_Sediment	C10-PFDA	PFCA	2.2	µg/kg		0.084	Schumacher2024
443	USA	Deepwater, NJ	Chemours Chambers Works	soil		PFDA	30	ng/g	104	m		2021	Soil_Sediment	C10-PFDA	PFCA	30	µg/kg		0.104	Schumacher2024
444	USA	Deepwater, NJ	Chemours Chambers Works	soil		PFUndA	290	ng/g	43	m		2021	Soil_Sediment	C11-PFUnDA	PFCA	290	µg/kg		0.043	Schumacher2024
445	USA	Deepwater, NJ	Chemours Chambers Works	soil		PFUndA	8.5	ng/g	76	m		2021	Soil_Sediment	C11-PFUnDA	PFCA	8.5	µg/kg		0.076	Schumacher2024
446	USA	Deepwater, NJ	Chemours Chambers Works	soil		PFUndA	13	ng/g	76	m		2021	Soil_Sediment	C11-PFUnDA	PFCA	13	µg/kg		0.076	Schumacher2024
447	USA	Deepwater, NJ	Chemours Chambers Works	soil		PFUndA	< 0.67	ng/g	84	m		2021	Soil_Sediment	C11-PFUnDA	PFCA	0	µg/kg		0.084	Schumacher2024
448	USA	Deepwater, NJ	Chemours Chambers Works	soil		PFUndA	13	ng/g	104	m		2021	Soil_Sediment	C11-PFUnDA	PFCA	13	µg/kg		0.104	Schumacher2024
449	USA	Deepwater, NJ	Chemours Chambers Works	soil		PFDoA	640	ng/g	43	m		2021	Soil_Sediment	C12-PFDoDA	PFCA	640	µg/kg		0.043	Schumacher2024
450	USA	Deepwater, NJ	Chemours Chambers Works	soil		PFDoA	92	ng/g	76	m		2021	Soil_Sediment	C12-PFDoDA	PFCA	92	µg/kg		0.076	Schumacher2024
451	USA	Deepwater, NJ	Chemours Chambers Works	soil		PFDoA	120	ng/g	76	m		2021	Soil_Sediment	C12-PFDoDA	PFCA	120	µg/kg		0.076	Schumacher2024
452	USA	Deepwater, NJ	Chemours Chambers Works	soil		PFDoA	< 0.67	ng/g	84	m		2021	Soil_Sediment	C12-PFDoDA	PFCA	0	µg/kg		0.084	Schumacher2024
453	USA	Deepwater, NJ	Chemours Chambers Works	soil		PFDoA	27	ng/g	104	m		2021	Soil_Sediment	C12-PFDoDA	PFCA	27	µg/kg		0.104	Schumacher2024
454	USA	Deepwater, NJ	Chemours Chambers Works	soil		PFTrDA	140	ng/g	43	m		2021	Soil_Sediment	C13-PFTrDA	PFCA	140	µg/kg		0.043	Schumacher2024
455	USA	Deepwater, NJ	Chemours Chambers Works	soil		PFTrDA	45	ng/g	76	m		2021	Soil_Sediment	C13-PFTrDA	PFCA	45	µg/kg		0.076	Schumacher2024
456	USA	Deepwater, NJ	Chemours Chambers Works	soil		PFTrDA	50	ng/g	76	m		2021	Soil_Sediment	C13-PFTrDA	PFCA	50	µg/kg		0.076	Schumacher2024
457	USA	Deepwater, NJ	Chemours Chambers Works	soil		PFTrDA	< 0.67	ng/g	84	m		2021	Soil_Sediment	C13-PFTrDA	PFCA	0	µg/kg		0.084	Schumacher2024
458	USA	Deepwater, NJ	Chemours Chambers Works	soil		PFTrDA	9.2	ng/g	104	m		2021	Soil_Sediment	C13-PFTrDA	PFCA	9.2	µg/kg		0.104	Schumacher2024
459	USA	Deepwater, NJ	Chemours Chambers Works	soil		PFTeDA	410	ng/g	43	m		2021	Soil_Sediment	C14-PFTeDA	PFCA	410	µg/kg		0.043	Schumacher2024
460	USA	Deepwater, NJ	Chemours Chambers Works	soil		PFTeDA	140	ng/g	76	m		2021	Soil_Sediment	C14-PFTeDA	PFCA	140	µg/kg		0.076	Schumacher2024
461	USA	Deepwater, NJ	Chemours Chambers Works	soil		PFTeDA	220	ng/g	76	m		2021	Soil_Sediment	C14-PFTeDA	PFCA	220	µg/kg		0.076	Schumacher2024
462	USA	Deepwater, NJ	Chemours Chambers Works	soil		PFTeDA	< 0.67	ng/g	84	m		2021	Soil_Sediment	C14-PFTeDA	PFCA	0	µg/kg		0.084	Schumacher2024
463	USA	Deepwater, NJ	Chemours Chambers Works	soil		PFTeDA	24	ng/g	104	m		2021	Soil_Sediment	C14-PFTeDA	PFCA	24	µg/kg		0.104	Schumacher2024
464	USA	Deepwater, NJ	Chemours Chambers Works	soil		PFHxDA	190	ng/g	43	m		2021	Soil_Sediment	C16-PFHxDA	PFCA	190	µg/kg		0.043	Schumacher2024
465	USA	Deepwater, NJ	Chemours Chambers Works	soil		PFHxDA	47	ng/g	76	m		2021	Soil_Sediment	C16-PFHxDA	PFCA	47	µg/kg		0.076	Schumacher2024
466	USA	Deepwater, NJ	Chemours Chambers Works	soil		PFHxDA	78	ng/g	76	m		2021	Soil_Sediment	C16-PFHxDA	PFCA	78	µg/kg		0.076	Schumacher2024
467	USA	Deepwater, NJ	Chemours Chambers Works	soil		PFHxDA	< 0.67	ng/g	84	m		2021	Soil_Sediment	C16-PFHxDA	PFCA	0	µg/kg		0.084	Schumacher2024
468	USA	Deepwater, NJ	Chemours Chambers Works	soil		PFHxDA	7.8	ng/g	104	m		2021	Soil_Sediment	C16-PFHxDA	PFCA	7.8	µg/kg		0.104	Schumacher2024
469	USA	Deepwater, NJ	Chemours Chambers Works	soil		PFODA	61	ng/g	43	m		2021	Soil_Sediment	C18-PFODA	PFCA	61	µg/kg		0.043	Schumacher2024
470	USA	Deepwater, NJ	Chemours Chambers Works	soil		PFODA	17	ng/g	76	m		2021	Soil_Sediment	C18-PFODA	PFCA	17	µg/kg		0.076	Schumacher2024
471	USA	Deepwater, NJ	Chemours Chambers Works	soil		PFODA	23	ng/g	76	m		2021	Soil_Sediment	C18-PFODA	PFCA	23	µg/kg		0.076	Schumacher2024
472	USA	Deepwater, NJ	Chemours Chambers Works	soil		PFODA	< 0.67	ng/g	84	m		2021	Soil_Sediment	C18-PFODA	PFCA	0	µg/kg		0.084	Schumacher2024
473	USA	Deepwater, NJ	Chemours Chambers Works	soil		PFODA	3.1	ng/g	104	m		2021	Soil_Sediment	C18-PFODA	PFCA	3.1	µg/kg		0.104	Schumacher2024
474	USA	Deepwater, NJ	Chemours Chambers Works	soil		PFBA	4.3	ng/g	43	m		2021	Soil_Sediment	C4-PFBA	PFCA	4.3	µg/kg		0.043	Schumacher2024
475	USA	Deepwater, NJ	Chemours Chambers Works	soil		PFBA	< 2.2	ng/g	76	m		2021	Soil_Sediment	C4-PFBA	PFCA	0	µg/kg		0.076	Schumacher2024
476	USA	Deepwater, NJ	Chemours Chambers Works	soil		PFBA	< 2.2	ng/g	76	m		2021	Soil_Sediment	C4-PFBA	PFCA	0	µg/kg		0.076	Schumacher2024
477	USA	Deepwater, NJ	Chemours Chambers Works	soil		PFBA	< 2.2	ng/g	84	m		2021	Soil_Sediment	C4-PFBA	PFCA	0	µg/kg		0.084	Schumacher2024
478	USA	Deepwater, NJ	Chemours Chambers Works	soil		PFBA	< 2.2	ng/g	104	m		2021	Soil_Sediment	C4-PFBA	PFCA	0	µg/kg		0.104	Schumacher2024
479	USA	Deepwater, NJ	Chemours Chambers Works	soil		PFPeA	18	ng/g	43	m		2021	Soil_Sediment	C5-PFPeA	PFCA	18	µg/kg		0.043	Schumacher2024
480	USA	Deepwater, NJ	Chemours Chambers Works	soil		PFPeA	0.95	ng/g	76	m		2021	Soil_Sediment	C5-PFPeA	PFCA	0.95	µg/kg		0.076	Schumacher2024
481	USA	Deepwater, NJ	Chemours Chambers Works	soil		PFPeA	0.97	ng/g	76	m		2021	Soil_Sediment	C5-PFPeA	PFCA	0.97	µg/kg		0.076	Schumacher2024
482	USA	Deepwater, NJ	Chemours Chambers Works	soil		PFPeA	2.9	ng/g	84	m		2021	Soil_Sediment	C5-PFPeA	PFCA	2.9	µg/kg		0.084	Schumacher2024
483	USA	Deepwater, NJ	Chemours Chambers Works	soil		PFPeA	2	ng/g	104	m		2021	Soil_Sediment	C5-PFPeA	PFCA	2	µg/kg		0.104	Schumacher2024
484	USA	Deepwater, NJ	Chemours Chambers Works	soil		PFHxA	190	ng/g	43	m		2021	Soil_Sediment	C6-PFHxA	PFCA	190	µg/kg		0.043	Schumacher2024
485	USA	Deepwater, NJ	Chemours Chambers Works	soil		PFHxA	3.7	ng/g	76	m		2021	Soil_Sediment	C6-PFHxA	PFCA	3.7	µg/kg		0.076	Schumacher2024
486	USA	Deepwater, NJ	Chemours Chambers Works	soil		PFHxA	3.8	ng/g	76	m		2021	Soil_Sediment	C6-PFHxA	PFCA	3.8	µg/kg		0.076	Schumacher2024
487	USA	Deepwater, NJ	Chemours Chambers Works	soil		PFHxA	12	ng/g	84	m		2021	Soil_Sediment	C6-PFHxA	PFCA	12	µg/kg		0.084	Schumacher2024
488	USA	Deepwater, NJ	Chemours Chambers Works	soil		PFHxA	16	ng/g	104	m		2021	Soil_Sediment	C6-PFHxA	PFCA	16	µg/kg		0.104	Schumacher2024
489	USA	Deepwater, NJ	Chemours Chambers Works	soil		PFHpA	71	ng/g	43	m		2021	Soil_Sediment	C7-PFHpA	PFCA	71	µg/kg		0.043	Schumacher2024
490	USA	Deepwater, NJ	Chemours Chambers Works	soil		PFHpA	< 0.67	ng/g	76	m		2021	Soil_Sediment	C7-PFHpA	PFCA	0	µg/kg		0.076	Schumacher2024
491	USA	Deepwater, NJ	Chemours Chambers Works	soil		PFHpA	< 0.67	ng/g	76	m		2021	Soil_Sediment	C7-PFHpA	PFCA	0	µg/kg		0.076	Schumacher2024
492	USA	Deepwater, NJ	Chemours Chambers Works	soil		PFHpA	14	ng/g	84	m		2021	Soil_Sediment	C7-PFHpA	PFCA	14	µg/kg		0.084	Schumacher2024
493	USA	Deepwater, NJ	Chemours Chambers Works	soil		PFHpA	1.5	ng/g	104	m		2021	Soil_Sediment	C7-PFHpA	PFCA	1.5	µg/kg		0.104	Schumacher2024
494	USA	Deepwater, NJ	Chemours Chambers Works	soil		PFOA	480	ng/g	43	m		2021	Soil_Sediment	C8-PFOA	PFCA	480	µg/kg		0.043	Schumacher2024
495	USA	Deepwater, NJ	Chemours Chambers Works	soil		PFOA	1.5	ng/g	76	m		2021	Soil_Sediment	C8-PFOA	PFCA	1.5	µg/kg		0.076	Schumacher2024
496	USA	Deepwater, NJ	Chemours Chambers Works	soil		PFOA	1.5	ng/g	76	m		2021	Soil_Sediment	C8-PFOA	PFCA	1.5	µg/kg		0.076	Schumacher2024
497	USA	Deepwater, NJ	Chemours Chambers Works	soil		PFOA	53	ng/g	84	m		2021	Soil_Sediment	C8-PFOA	PFCA	53	µg/kg		0.084	Schumacher2024
498	USA	Deepwater, NJ	Chemours Chambers Works	soil		PFOA	3.3	ng/g	104	m		2021	Soil_Sediment	C8-PFOA	PFCA	3.3	µg/kg		0.104	Schumacher2024
499	USA	Deepwater, NJ	Chemours Chambers Works	soil		PFNA	180	ng/g	43	m		2021	Soil_Sediment	C9-PFNA	PFCA	180	µg/kg		0.043	Schumacher2024
500	USA	Deepwater, NJ	Chemours Chambers Works	soil		PFNA	1.4	ng/g	76	m		2021	Soil_Sediment	C9-PFNA	PFCA	1.4	µg/kg		0.076	Schumacher2024
501	USA	Deepwater, NJ	Chemours Chambers Works	soil		PFNA	1.4	ng/g	76	m		2021	Soil_Sediment	C9-PFNA	PFCA	1.4	µg/kg		0.076	Schumacher2024
502	USA	Deepwater, NJ	Chemours Chambers Works	soil		PFNA	23	ng/g	84	m		2021	Soil_Sediment	C9-PFNA	PFCA	23	µg/kg		0.084	Schumacher2024
503	USA	Deepwater, NJ	Chemours Chambers Works	soil		PFNA	5.6	ng/g	104	m		2021	Soil_Sediment	C9-PFNA	PFCA	5.6	µg/kg		0.104	Schumacher2024
504	USA	Deepwater, NJ	Chemours Chambers Works	soil		sum PFAS	3484.3	ng/g	43	m		2021	Soil_Sediment	sum PFAS	sum PFAS	3484.3	µg/kg		0.043	Schumacher2024
505	USA	Deepwater, NJ	Chemours Chambers Works	soil		sum PFAS	395.67	ng/g	76	m		2021	Soil_Sediment	sum PFAS	sum PFAS	395.67	µg/kg		0.076	Schumacher2024
506	USA	Deepwater, NJ	Chemours Chambers Works	soil		sum PFAS	485.15	ng/g	76	m		2021	Soil_Sediment	sum PFAS	sum PFAS	485.15	µg/kg		0.076	Schumacher2024
507	USA	Deepwater, NJ	Chemours Chambers Works	soil		sum PFAS	107.1	ng/g	84	m		2021	Soil_Sediment	sum PFAS	sum PFAS	107.1	µg/kg		0.084	Schumacher2024
508	USA	Deepwater, NJ	Chemours Chambers Works	soil		sum PFAS	142.5	ng/g	104	m		2021	Soil_Sediment	sum PFAS	sum PFAS	142.5	µg/kg		0.104	Schumacher2024
509	USA	Deepwater, NJ	Chemours Chambers Works	soil gas		10:2 FTOH	1.3	ug/m3	43	m		2021	Unknown_Other	10:2 FTOH	FTOH	0.0013	µg/L		0.043	Schumacher2024	depth 1 ft
510	USA	Deepwater, NJ	Chemours Chambers Works	soil gas		10:2 FTOH	7.7	ug/m3	43	m		2021	Unknown_Other	10:2 FTOH	FTOH	0.0077	µg/L		0.043	Schumacher2024	depth 2 ft
511	USA	Deepwater, NJ	Chemours Chambers Works	soil gas		10:2 FTOH	< 1.0	ug/m3	76	m		2021	Unknown_Other	10:2 FTOH	FTOH	0	µg/L		0.076	Schumacher2024	depth 2.5 ft
512	USA	Deepwater, NJ	Chemours Chambers Works	soil gas		10:2 FTOH	2.2	ug/m3	76	m		2021	Unknown_Other	10:2 FTOH	FTOH	0.0022	µg/L		0.076	Schumacher2024	depth 1.5 ft
513	USA	Deepwater, NJ	Chemours Chambers Works	soil gas		10:2 FTOH	< 1.0	ug/m3	84	m		2021	Unknown_Other	10:2 FTOH	FTOH	0	µg/L		0.084	Schumacher2024	depth 1 ft
514	USA	Deepwater, NJ	Chemours Chambers Works	soil gas		10:2 FTOH	< 1.0	ug/m3	84	m		2021	Unknown_Other	10:2 FTOH	FTOH	0	µg/L		0.084	Schumacher2024	depth 2.5 ft
515	USA	Deepwater, NJ	Chemours Chambers Works	soil gas		10:2 FTOH	< 1.0	ug/m3	84	m		2021	Unknown_Other	10:2 FTOH	FTOH	0	µg/L		0.084	Schumacher2024	depth 3.5 ft
516	USA	Deepwater, NJ	Chemours Chambers Works	soil gas		10:2 FTOH	< 1.0	ug/m3	104	m		2021	Unknown_Other	10:2 FTOH	FTOH	0	µg/L		0.104	Schumacher2024	depth 1.5 ft
517	USA	Deepwater, NJ	Chemours Chambers Works	soil gas		10:2 FTOH	< 1.0	ug/m3	104	m		2021	Unknown_Other	10:2 FTOH	FTOH	0	µg/L		0.104	Schumacher2024	depth 2.5 ft
518	USA	Deepwater, NJ	Chemours Chambers Works	soil gas		4:2 FTOH	< 0.10	ug/m3	43	m		2021	Unknown_Other	4:2 FTOH	FTOH	0	µg/L		0.043	Schumacher2024	depth 1 ft
519	USA	Deepwater, NJ	Chemours Chambers Works	soil gas		4:2 FTOH	< 0.10	ug/m3	43	m		2021	Unknown_Other	4:2 FTOH	FTOH	0	µg/L		0.043	Schumacher2024	depth 2 ft
520	USA	Deepwater, NJ	Chemours Chambers Works	soil gas		4:2 FTOH	< 1.0	ug/m3	76	m		2021	Unknown_Other	4:2 FTOH	FTOH	0	µg/L		0.076	Schumacher2024	depth 1.5 ft
521	USA	Deepwater, NJ	Chemours Chambers Works	soil gas		4:2 FTOH	< 1.0	ug/m3	76	m		2021	Unknown_Other	4:2 FTOH	FTOH	0	µg/L		0.076	Schumacher2024	depth 2.5 ft
522	USA	Deepwater, NJ	Chemours Chambers Works	soil gas		4:2 FTOH	< 1.0	ug/m3	84	m		2021	Unknown_Other	4:2 FTOH	FTOH	0	µg/L		0.084	Schumacher2024	depth 1 ft
523	USA	Deepwater, NJ	Chemours Chambers Works	soil gas		4:2 FTOH	< 1.0	ug/m3	84	m		2021	Unknown_Other	4:2 FTOH	FTOH	0	µg/L		0.084	Schumacher2024	depth 2.5 ft
524	USA	Deepwater, NJ	Chemours Chambers Works	soil gas		4:2 FTOH	< 1.0	ug/m3	84	m		2021	Unknown_Other	4:2 FTOH	FTOH	0	µg/L		0.084	Schumacher2024	depth 3.5 ft
525	USA	Deepwater, NJ	Chemours Chambers Works	soil gas		4:2 FTOH	< 1.0	ug/m3	104	m		2021	Unknown_Other	4:2 FTOH	FTOH	0	µg/L		0.104	Schumacher2024	depth 1.5 ft
526	USA	Deepwater, NJ	Chemours Chambers Works	soil gas		4:2 FTOH	< 1.0	ug/m3	104	m		2021	Unknown_Other	4:2 FTOH	FTOH	0	µg/L		0.104	Schumacher2024	depth 2.5 ft
527	USA	Deepwater, NJ	Chemours Chambers Works	soil gas		5:2 sFTOH	64 E	ug/m3	43	m		2021	Unknown_Other	5:2 sFTOH	FTOH	0.064	µg/L		0.043	Schumacher2024	depth 1 ft
528	USA	Deepwater, NJ	Chemours Chambers Works	soil gas		5:2 sFTOH	590	ug/m3	43	m		2021	Unknown_Other	5:2 sFTOH	FTOH	0.59	µg/L		0.043	Schumacher2024	depth 2 ft
529	USA	Deepwater, NJ	Chemours Chambers Works	soil gas		5:2 sFTOH	< 1.0	ug/m3	76	m		2021	Unknown_Other	5:2 sFTOH	FTOH	0	µg/L		0.076	Schumacher2024	depth 1.5 ft
530	USA	Deepwater, NJ	Chemours Chambers Works	soil gas		5:2 sFTOH	< 1.0	ug/m3	76	m		2021	Unknown_Other	5:2 sFTOH	FTOH	0	µg/L		0.076	Schumacher2024	depth 2.5 ft
531	USA	Deepwater, NJ	Chemours Chambers Works	soil gas		5:2 sFTOH	< 1.0	ug/m3	84	m		2021	Unknown_Other	5:2 sFTOH	FTOH	0	µg/L		0.084	Schumacher2024	depth 2.5 ft
532	USA	Deepwater, NJ	Chemours Chambers Works	soil gas		5:2 sFTOH	< 1.0	ug/m3	84	m		2021	Unknown_Other	5:2 sFTOH	FTOH	0	µg/L		0.084	Schumacher2024	depth 3.5 ft
533	USA	Deepwater, NJ	Chemours Chambers Works	soil gas		5:2 sFTOH	1.0 J	ug/m3	84	m		2021	Unknown_Other	5:2 sFTOH	FTOH	0.001	µg/L		0.084	Schumacher2024	depth 1 ft
534	USA	Deepwater, NJ	Chemours Chambers Works	soil gas		5:2 sFTOH	< 1.0	ug/m3	104	m		2021	Unknown_Other	5:2 sFTOH	FTOH	0	µg/L		0.104	Schumacher2024	depth 1.5 ft
535	USA	Deepwater, NJ	Chemours Chambers Works	soil gas		5:2 sFTOH	< 1.0	ug/m3	104	m		2021	Unknown_Other	5:2 sFTOH	FTOH	0	µg/L		0.104	Schumacher2024	depth 2.5 ft
536	USA	Deepwater, NJ	Chemours Chambers Works	soil gas		6:2 FTOH	0.23	ug/m3	43	m		2021	Unknown_Other	6:2 FTOH	FTOH	0.00023	µg/L		0.043	Schumacher2024	depth 1 ft
537	USA	Deepwater, NJ	Chemours Chambers Works	soil gas		6:2 FTOH	1.3	ug/m3	43	m		2021	Unknown_Other	6:2 FTOH	FTOH	0.0013	µg/L		0.043	Schumacher2024	depth 2 ft
538	USA	Deepwater, NJ	Chemours Chambers Works	soil gas		6:2 FTOH	3	ug/m3	76	m		2021	Unknown_Other	6:2 FTOH	FTOH	0.003	µg/L		0.076	Schumacher2024	depth 1.5 ft
539	USA	Deepwater, NJ	Chemours Chambers Works	soil gas		6:2 FTOH	3.1	ug/m3	76	m		2021	Unknown_Other	6:2 FTOH	FTOH	0.0031	µg/L		0.076	Schumacher2024	depth 2.5 ft
540	USA	Deepwater, NJ	Chemours Chambers Works	soil gas		6:2 FTOH	< 1.0	ug/m3	84	m		2021	Unknown_Other	6:2 FTOH	FTOH	0	µg/L		0.084	Schumacher2024	depth 1 ft
541	USA	Deepwater, NJ	Chemours Chambers Works	soil gas		6:2 FTOH	< 20	ug/m3	84	m		2021	Unknown_Other	6:2 FTOH	FTOH	0	µg/L		0.084	Schumacher2024	depth 2.5 ft
542	USA	Deepwater, NJ	Chemours Chambers Works	soil gas		6:2 FTOH	< 2.0	ug/m3	84	m		2021	Unknown_Other	6:2 FTOH	FTOH	0	µg/L		0.084	Schumacher2024	depth 3.5 ft
543	USA	Deepwater, NJ	Chemours Chambers Works	soil gas		6:2 FTOH	< 2.0	ug/m3	104	m		2021	Unknown_Other	6:2 FTOH	FTOH	0	µg/L		0.104	Schumacher2024	depth 2.5 ft
544	USA	Deepwater, NJ	Chemours Chambers Works	soil gas		6:2 FTOH	2.6	ug/m3	104	m		2021	Unknown_Other	6:2 FTOH	FTOH	0.0026	µg/L		0.104	Schumacher2024	depth 1.5 ft
545	USA	Deepwater, NJ	Chemours Chambers Works	soil gas		7:2 sFTOH	22 E	ug/m3	43	m		2021	Unknown_Other	7:2 sFTOH	FTOH	0.022	µg/L		0.043	Schumacher2024	depth 1 ft
546	USA	Deepwater, NJ	Chemours Chambers Works	soil gas		7:2 sFTOH	160	ug/m3	43	m		2021	Unknown_Other	7:2 sFTOH	FTOH	0.16	µg/L		0.043	Schumacher2024	depth 2 ft
547	USA	Deepwater, NJ	Chemours Chambers Works	soil gas		7:2 sFTOH	< 1.0	ug/m3	76	m		2021	Unknown_Other	7:2 sFTOH	FTOH	0	µg/L		0.076	Schumacher2024	depth 1.5 ft
548	USA	Deepwater, NJ	Chemours Chambers Works	soil gas		7:2 sFTOH	< 1.0	ug/m3	76	m		2021	Unknown_Other	7:2 sFTOH	FTOH	0	µg/L		0.076	Schumacher2024	depth 2.5 ft
549	USA	Deepwater, NJ	Chemours Chambers Works	soil gas		7:2 sFTOH	< 1.0	ug/m3	84	m		2021	Unknown_Other	7:2 sFTOH	FTOH	0	µg/L		0.084	Schumacher2024	depth 1 ft
550	USA	Deepwater, NJ	Chemours Chambers Works	soil gas		7:2 sFTOH	< 1.0	ug/m3	84	m		2021	Unknown_Other	7:2 sFTOH	FTOH	0	µg/L		0.084	Schumacher2024	depth 2.5 ft
551	USA	Deepwater, NJ	Chemours Chambers Works	soil gas		7:2 sFTOH	< 1.0	ug/m3	84	m		2021	Unknown_Other	7:2 sFTOH	FTOH	0	µg/L		0.084	Schumacher2024	depth 3.5 ft
552	USA	Deepwater, NJ	Chemours Chambers Works	soil gas		7:2 sFTOH	< 1.0	ug/m3	104	m		2021	Unknown_Other	7:2 sFTOH	FTOH	0	µg/L		0.104	Schumacher2024	depth 1.5 ft
553	USA	Deepwater, NJ	Chemours Chambers Works	soil gas		7:2 sFTOH	< 1.0	ug/m3	104	m		2021	Unknown_Other	7:2 sFTOH	FTOH	0	µg/L		0.104	Schumacher2024	depth 2.5 ft
554	USA	Deepwater, NJ	Chemours Chambers Works	soil gas		8:2 FTOH	0.15	ug/m3	43	m		2021	Unknown_Other	8:2 FTOH	FTOH	0.00015	µg/L		0.043	Schumacher2024	depth 1 ft
555	USA	Deepwater, NJ	Chemours Chambers Works	soil gas		8:2 FTOH	2.1	ug/m3	43	m		2021	Unknown_Other	8:2 FTOH	FTOH	0.0021	µg/L		0.043	Schumacher2024	depth 2 ft
556	USA	Deepwater, NJ	Chemours Chambers Works	soil gas		8:2 FTOH	6	ug/m3	76	m		2021	Unknown_Other	8:2 FTOH	FTOH	0.006	µg/L		0.076	Schumacher2024	depth 2.5 ft
557	USA	Deepwater, NJ	Chemours Chambers Works	soil gas		8:2 FTOH	14	ug/m3	76	m		2021	Unknown_Other	8:2 FTOH	FTOH	0.014	µg/L		0.076	Schumacher2024	depth 1.5 ft
558	USA	Deepwater, NJ	Chemours Chambers Works	soil gas		8:2 FTOH	< 1.0	ug/m3	84	m		2021	Unknown_Other	8:2 FTOH	FTOH	0	µg/L		0.084	Schumacher2024	depth 1 ft
559	USA	Deepwater, NJ	Chemours Chambers Works	soil gas		8:2 FTOH	< 1.0	ug/m3	84	m		2021	Unknown_Other	8:2 FTOH	FTOH	0	µg/L		0.084	Schumacher2024	depth 2.5 ft
560	USA	Deepwater, NJ	Chemours Chambers Works	soil gas		8:2 FTOH	< 1.0	ug/m3	84	m		2021	Unknown_Other	8:2 FTOH	FTOH	0	µg/L		0.084	Schumacher2024	depth 3.5 ft
561	USA	Deepwater, NJ	Chemours Chambers Works	soil gas		8:2 FTOH	< 1.0	ug/m3	104	m		2021	Unknown_Other	8:2 FTOH	FTOH	0	µg/L		0.104	Schumacher2024	depth 1.5 ft
562	USA	Deepwater, NJ	Chemours Chambers Works	soil gas		8:2 FTOH	< 1.0	ug/m3	104	m		2021	Unknown_Other	8:2 FTOH	FTOH	0	µg/L		0.104	Schumacher2024	depth 2.5 ft
563	USA	Deepwater, NJ	Chemours Chambers Works	soil gas		PFBA	7.1 E	ug/m3	43	m		2021	Unknown_Other	C4-PFBA	PFCA	0.0071	µg/L		0.043	Schumacher2024	depth 1 ft
564	USA	Deepwater, NJ	Chemours Chambers Works	soil gas		PFBA	23	ug/m3	43	m		2021	Unknown_Other	C4-PFBA	PFCA	0.023	µg/L		0.043	Schumacher2024	depth 2 ft
565	USA	Deepwater, NJ	Chemours Chambers Works	soil gas		PFBA	< 1.0	ug/m3	76	m		2021	Unknown_Other	C4-PFBA	PFCA	0	µg/L		0.076	Schumacher2024	depth 1.5 ft
566	USA	Deepwater, NJ	Chemours Chambers Works	soil gas		PFBA	< 1.0	ug/m3	76	m		2021	Unknown_Other	C4-PFBA	PFCA	0	µg/L		0.076	Schumacher2024	depth 2.5 ft
567	USA	Deepwater, NJ	Chemours Chambers Works	soil gas		PFBA	< 1.0	ug/m3	84	m		2021	Unknown_Other	C4-PFBA	PFCA	0	µg/L		0.084	Schumacher2024	depth 2.5 ft
568	USA	Deepwater, NJ	Chemours Chambers Works	soil gas		PFBA	< 1.0	ug/m3	84	m		2021	Unknown_Other	C4-PFBA	PFCA	0	µg/L		0.084	Schumacher2024	depth 3.5 ft
569	USA	Deepwater, NJ	Chemours Chambers Works	soil gas		PFBA	1.0 J	ug/m3	84	m		2021	Unknown_Other	C4-PFBA	PFCA	0.001	µg/L		0.084	Schumacher2024	depth 1 ft
570	USA	Deepwater, NJ	Chemours Chambers Works	soil gas		PFBA	< 1.0	ug/m3	104	m		2021	Unknown_Other	C4-PFBA	PFCA	0	µg/L		0.104	Schumacher2024	depth 1.5 ft
571	USA	Deepwater, NJ	Chemours Chambers Works	soil gas		PFBA	< 1.0	ug/m3	104	m		2021	Unknown_Other	C4-PFBA	PFCA	0	µg/L		0.104	Schumacher2024	depth 2.5 ft
572	USA	Deepwater, NJ	Chemours Chambers Works	soil gas		PFPeA	25 E,l	ug/m3	43	m		2021	Unknown_Other	C5-PFPeA	PFCA	0.025	µg/L		0.043	Schumacher2024	depth 1 ft
573	USA	Deepwater, NJ	Chemours Chambers Works	soil gas		PFPeA	62	ug/m3	43	m		2021	Unknown_Other	C5-PFPeA	PFCA	0.062	µg/L		0.043	Schumacher2024	depth 2 ft
574	USA	Deepwater, NJ	Chemours Chambers Works	soil gas		PFPeA	< 1.0	ug/m3	76	m		2021	Unknown_Other	C5-PFPeA	PFCA	0	µg/L		0.076	Schumacher2024	depth 1.5 ft
575	USA	Deepwater, NJ	Chemours Chambers Works	soil gas		PFPeA	< 1.0	ug/m3	76	m		2021	Unknown_Other	C5-PFPeA	PFCA	0	µg/L		0.076	Schumacher2024	depth 2.5 ft
576	USA	Deepwater, NJ	Chemours Chambers Works	soil gas		PFPeA	< 1.0	ug/m3	84	m		2021	Unknown_Other	C5-PFPeA	PFCA	0	µg/L		0.084	Schumacher2024	depth 1 ft
577	USA	Deepwater, NJ	Chemours Chambers Works	soil gas		PFPeA	< 1.0	ug/m3	84	m		2021	Unknown_Other	C5-PFPeA	PFCA	0	µg/L		0.084	Schumacher2024	depth 2.5 ft
578	USA	Deepwater, NJ	Chemours Chambers Works	soil gas		PFPeA	< 1.0	ug/m3	84	m		2021	Unknown_Other	C5-PFPeA	PFCA	0	µg/L		0.084	Schumacher2024	depth 3.5 ft
579	USA	Deepwater, NJ	Chemours Chambers Works	soil gas		PFPeA	< 1.0	ug/m3	104	m		2021	Unknown_Other	C5-PFPeA	PFCA	0	µg/L		0.104	Schumacher2024	depth 1.5 ft
580	USA	Deepwater, NJ	Chemours Chambers Works	soil gas		PFPeA	< 1.0	ug/m3	104	m		2021	Unknown_Other	C5-PFPeA	PFCA	0	µg/L		0.104	Schumacher2024	depth 2.5 ft
581	USA	Deepwater, NJ	Chemours Chambers Works	soil gas		PFHxA	49 E	ug/m3	43	m		2021	Unknown_Other	C6-PFHxA	PFCA	0.049	µg/L		0.043	Schumacher2024	depth 1 ft
582	USA	Deepwater, NJ	Chemours Chambers Works	soil gas		PFHxA	180	ug/m3	43	m		2021	Unknown_Other	C6-PFHxA	PFCA	0.18	µg/L		0.043	Schumacher2024	depth 2 ft
583	USA	Deepwater, NJ	Chemours Chambers Works	soil gas		PFHxA	< 1.0	ug/m3	76	m		2021	Unknown_Other	C6-PFHxA	PFCA	0	µg/L		0.076	Schumacher2024	depth 1.5 ft
584	USA	Deepwater, NJ	Chemours Chambers Works	soil gas		PFHxA	< 1.0	ug/m3	76	m		2021	Unknown_Other	C6-PFHxA	PFCA	0	µg/L		0.076	Schumacher2024	depth 2.5 ft
585	USA	Deepwater, NJ	Chemours Chambers Works	soil gas		PFHxA	< 1.0	ug/m3	84	m		2021	Unknown_Other	C6-PFHxA	PFCA	0	µg/L		0.084	Schumacher2024	depth 1 ft
586	USA	Deepwater, NJ	Chemours Chambers Works	soil gas		PFHxA	< 1.0	ug/m3	84	m		2021	Unknown_Other	C6-PFHxA	PFCA	0	µg/L		0.084	Schumacher2024	depth 2.5 ft
587	USA	Deepwater, NJ	Chemours Chambers Works	soil gas		PFHxA	< 1.0	ug/m3	84	m		2021	Unknown_Other	C6-PFHxA	PFCA	0	µg/L		0.084	Schumacher2024	depth 3.5 ft
588	USA	Deepwater, NJ	Chemours Chambers Works	soil gas		PFHxA	< 1.0	ug/m3	104	m		2021	Unknown_Other	C6-PFHxA	PFCA	0	µg/L		0.104	Schumacher2024	depth 1.5 ft
589	USA	Deepwater, NJ	Chemours Chambers Works	soil gas		PFHxA	< 1.0	ug/m3	104	m		2021	Unknown_Other	C6-PFHxA	PFCA	0	µg/L		0.104	Schumacher2024	depth 2.5 ft
590	USA	Deepwater, NJ	Chemours Chambers Works	soil gas		PFHpA	1.3	ug/m3	43	m		2021	Unknown_Other	C7-PFHpA	PFCA	0.0013	µg/L		0.043	Schumacher2024	depth 1 ft
591	USA	Deepwater, NJ	Chemours Chambers Works	soil gas		PFHpA	3.8	ug/m3	43	m		2021	Unknown_Other	C7-PFHpA	PFCA	0.0038	µg/L		0.043	Schumacher2024	depth 2 ft
592	USA	Deepwater, NJ	Chemours Chambers Works	soil gas		PFHpA	< 1.0	ug/m3	76	m		2021	Unknown_Other	C7-PFHpA	PFCA	0	µg/L		0.076	Schumacher2024	depth 1.5 ft
593	USA	Deepwater, NJ	Chemours Chambers Works	soil gas		PFHpA	< 1.0	ug/m3	76	m		2021	Unknown_Other	C7-PFHpA	PFCA	0	µg/L		0.076	Schumacher2024	depth 2.5 ft
594	USA	Deepwater, NJ	Chemours Chambers Works	soil gas		PFHpA	< 1.0	ug/m3	84	m		2021	Unknown_Other	C7-PFHpA	PFCA	0	µg/L		0.084	Schumacher2024	depth 1 ft
595	USA	Deepwater, NJ	Chemours Chambers Works	soil gas		PFHpA	< 1.0	ug/m3	84	m		2021	Unknown_Other	C7-PFHpA	PFCA	0	µg/L		0.084	Schumacher2024	depth 2.5 ft
596	USA	Deepwater, NJ	Chemours Chambers Works	soil gas		PFHpA	< 1.0	ug/m3	84	m		2021	Unknown_Other	C7-PFHpA	PFCA	0	µg/L		0.084	Schumacher2024	depth 3.5 ft
597	USA	Deepwater, NJ	Chemours Chambers Works	soil gas		PFHpA	< 1.0	ug/m3	104	m		2021	Unknown_Other	C7-PFHpA	PFCA	0	µg/L		0.104	Schumacher2024	depth 1.5 ft
598	USA	Deepwater, NJ	Chemours Chambers Works	soil gas		PFHpA	< 1.0	ug/m3	104	m		2021	Unknown_Other	C7-PFHpA	PFCA	0	µg/L		0.104	Schumacher2024	depth 2.5 ft
599	USA	Deepwater, NJ	Chemours Chambers Works	soil gas		PFOA	1.7	ug/m3	43	m		2021	Unknown_Other	C8-PFOA	PFCA	0.0017	µg/L		0.043	Schumacher2024	depth 1 ft
600	USA	Deepwater, NJ	Chemours Chambers Works	soil gas		PFOA	7	ug/m3	43	m		2021	Unknown_Other	C8-PFOA	PFCA	0.007	µg/L		0.043	Schumacher2024	depth 2 ft
601	USA	Deepwater, NJ	Chemours Chambers Works	soil gas		PFOA	< 1.0	ug/m3	76	m		2021	Unknown_Other	C8-PFOA	PFCA	0	µg/L		0.076	Schumacher2024	depth 1.5 ft
602	USA	Deepwater, NJ	Chemours Chambers Works	soil gas		PFOA	< 1.0	ug/m3	76	m		2021	Unknown_Other	C8-PFOA	PFCA	0	µg/L		0.076	Schumacher2024	depth 2.5 ft
603	USA	Deepwater, NJ	Chemours Chambers Works	soil gas		PFOA	< 1.0	ug/m3	84	m		2021	Unknown_Other	C8-PFOA	PFCA	0	µg/L		0.084	Schumacher2024	depth 1 ft
604	USA	Deepwater, NJ	Chemours Chambers Works	soil gas		PFOA	< 1.0	ug/m3	84	m		2021	Unknown_Other	C8-PFOA	PFCA	0	µg/L		0.084	Schumacher2024	depth 2.5 ft
605	USA	Deepwater, NJ	Chemours Chambers Works	soil gas		PFOA	< 1.0	ug/m3	84	m		2021	Unknown_Other	C8-PFOA	PFCA	0	µg/L		0.084	Schumacher2024	depth 3.5 ft
606	USA	Deepwater, NJ	Chemours Chambers Works	soil gas		PFOA	< 1.0	ug/m3	104	m		2021	Unknown_Other	C8-PFOA	PFCA	0	µg/L		0.104	Schumacher2024	depth 1.5 ft
607	USA	Deepwater, NJ	Chemours Chambers Works	soil gas		PFOA	< 1.0	ug/m3	104	m		2021	Unknown_Other	C8-PFOA	PFCA	0	µg/L		0.104	Schumacher2024	depth 2.5 ft
608	USA	Deepwater, NJ	Chemours Chambers Works	soil gas		sum PFAS	171.78	ug/m3	43	m		2021	Unknown_Other	sum PFAS	sum PFAS	0.17178	µg/L		0.043	Schumacher2024
609	USA	Deepwater, NJ	Chemours Chambers Works	soil gas		sum PFAS	1036.9	ug/m3	43	m		2021	Unknown_Other	sum PFAS	sum PFAS	1.0369	µg/L		0.043	Schumacher2024
610	USA	Deepwater, NJ	Chemours Chambers Works	soil gas		sum PFAS	0	ug/m3	76	m		2021	Unknown_Other	sum PFAS	sum PFAS	0	µg/L		0.076	Schumacher2024
611	USA	Deepwater, NJ	Chemours Chambers Works	soil gas		sum PFAS	9.1	ug/m3	76	m		2021	Unknown_Other	sum PFAS	sum PFAS	0.0091	µg/L		0.076	Schumacher2024
612	USA	Deepwater, NJ	Chemours Chambers Works	soil gas		sum PFAS	19.2	ug/m3	76	m		2021	Unknown_Other	sum PFAS	sum PFAS	0.0192	µg/L		0.076	Schumacher2024
613	USA	Deepwater, NJ	Chemours Chambers Works	soil gas		sum PFAS	0	ug/m3	84	m		2021	Unknown_Other	sum PFAS	sum PFAS	0	µg/L		0.084	Schumacher2024
614	USA	Deepwater, NJ	Chemours Chambers Works	soil gas		sum PFAS	0	ug/m3	84	m		2021	Unknown_Other	sum PFAS	sum PFAS	0	µg/L		0.084	Schumacher2024
615	USA	Deepwater, NJ	Chemours Chambers Works	soil gas		sum PFAS	0	ug/m3	84	m		2021	Unknown_Other	sum PFAS	sum PFAS	0	µg/L		0.084	Schumacher2024
616	USA	Deepwater, NJ	Chemours Chambers Works	soil gas		sum PFAS	0	ug/m3	104	m		2021	Unknown_Other	sum PFAS	sum PFAS	0	µg/L		0.104	Schumacher2024
617	USA	Deepwater, NJ	Chemours Chambers Works	soil gas		sum PFAS	2.6	ug/m3	104	m		2021	Unknown_Other	sum PFAS	sum PFAS	0.0026	µg/L		0.104	Schumacher2024
618	USA	Deepwater, NJ	Chemours Chambers Works	vapor in subslab soil gas		10:2 FTOH	160	ug/m3	0	m		2021	Unknown_Other	10:2 FTOH	FTOH	0.16	µg/L		0	Schumacher2024
619	USA	Deepwater, NJ	Chemours Chambers Works	vapor in subslab soil gas		10:2 FTOH	930	ug/m3	0	m		2021	Unknown_Other	10:2 FTOH	FTOH	0.93	µg/L		0	Schumacher2024
620	USA	Deepwater, NJ	Chemours Chambers Works	vapor in subslab soil gas		10:2 FTOH	14 E	ug/m3	43	m		2021	Unknown_Other	10:2 FTOH	FTOH	0.014	µg/L		0.043	Schumacher2024
621	USA	Deepwater, NJ	Chemours Chambers Works	vapor in subslab soil gas		10:2 FTOH	< 50	ug/m3	76	m		2021	Unknown_Other	10:2 FTOH	FTOH	0	µg/L		0.076	Schumacher2024
622	USA	Deepwater, NJ	Chemours Chambers Works	vapor in subslab soil gas		4:2 FTOH	290	ug/m3	0	m		2021	Unknown_Other	4:2 FTOH	FTOH	0.29	µg/L		0	Schumacher2024
623	USA	Deepwater, NJ	Chemours Chambers Works	vapor in subslab soil gas		4:2 FTOH	300	ug/m3	0	m		2021	Unknown_Other	4:2 FTOH	FTOH	0.3	µg/L		0	Schumacher2024
624	USA	Deepwater, NJ	Chemours Chambers Works	vapor in subslab soil gas		4:2 FTOH	< 0.10	ug/m3	43	m		2021	Unknown_Other	4:2 FTOH	FTOH	0	µg/L		0.043	Schumacher2024
625	USA	Deepwater, NJ	Chemours Chambers Works	vapor in subslab soil gas		4:2 FTOH	< 50	ug/m3	76	m		2021	Unknown_Other	4:2 FTOH	FTOH	0	µg/L		0.076	Schumacher2024
626	USA	Deepwater, NJ	Chemours Chambers Works	vapor in subslab soil gas		5:2 sFTOH	930	ug/m3	0	m		2021	Unknown_Other	5:2 sFTOH	FTOH	0.93	µg/L		0	Schumacher2024
627	USA	Deepwater, NJ	Chemours Chambers Works	vapor in subslab soil gas		5:2 sFTOH	2800	ug/m3	0	m		2021	Unknown_Other	5:2 sFTOH	FTOH	2.8	µg/L		0	Schumacher2024
628	USA	Deepwater, NJ	Chemours Chambers Works	vapor in subslab soil gas		5:2 sFTOH	4.9	ug/m3	43	m		2021	Unknown_Other	5:2 sFTOH	FTOH	0.0049	µg/L		0.043	Schumacher2024
629	USA	Deepwater, NJ	Chemours Chambers Works	vapor in subslab soil gas		5:2 sFTOH	< 50	ug/m3	76	m		2021	Unknown_Other	5:2 sFTOH	FTOH	0	µg/L		0.076	Schumacher2024
630	USA	Deepwater, NJ	Chemours Chambers Works	vapor in subslab soil gas		6:2 FTOH	8800 E	ug/m3	0	m		2021	Unknown_Other	6:2 FTOH	FTOH	8.8	µg/L		0	Schumacher2024
631	USA	Deepwater, NJ	Chemours Chambers Works	vapor in subslab soil gas		6:2 FTOH	12000 E	ug/m3	0	m		2021	Unknown_Other	6:2 FTOH	FTOH	12	µg/L		0	Schumacher2024
632	USA	Deepwater, NJ	Chemours Chambers Works	vapor in subslab soil gas		6:2 FTOH	85 E	ug/m3	43	m		2021	Unknown_Other	6:2 FTOH	FTOH	0.085	µg/L		0.043	Schumacher2024
633	USA	Deepwater, NJ	Chemours Chambers Works	vapor in subslab soil gas		6:2 FTOH	< 50	ug/m3	76	m		2021	Unknown_Other	6:2 FTOH	FTOH	0	µg/L		0.076	Schumacher2024
634	USA	Deepwater, NJ	Chemours Chambers Works	vapor in subslab soil gas		7:2 sFTOH	180	ug/m3	0	m		2021	Unknown_Other	7:2 sFTOH	FTOH	0.18	µg/L		0	Schumacher2024
635	USA	Deepwater, NJ	Chemours Chambers Works	vapor in subslab soil gas		7:2 sFTOH	220	ug/m3	0	m		2021	Unknown_Other	7:2 sFTOH	FTOH	0.22	µg/L		0	Schumacher2024
636	USA	Deepwater, NJ	Chemours Chambers Works	vapor in subslab soil gas		7:2 sFTOH	1.1	ug/m3	43	m		2021	Unknown_Other	7:2 sFTOH	FTOH	0.0011	µg/L		0.043	Schumacher2024
637	USA	Deepwater, NJ	Chemours Chambers Works	vapor in subslab soil gas		7:2 sFTOH	< 50	ug/m3	76	m		2021	Unknown_Other	7:2 sFTOH	FTOH	0	µg/L		0.076	Schumacher2024
638	USA	Deepwater, NJ	Chemours Chambers Works	vapor in subslab soil gas		8:2 FTOH	1700	ug/m3	0	m		2021	Unknown_Other	8:2 FTOH	FTOH	1.7	µg/L		0	Schumacher2024
639	USA	Deepwater, NJ	Chemours Chambers Works	vapor in subslab soil gas		8:2 FTOH	6100 E	ug/m3	0	m		2021	Unknown_Other	8:2 FTOH	FTOH	6.1	µg/L		0	Schumacher2024
640	USA	Deepwater, NJ	Chemours Chambers Works	vapor in subslab soil gas		8:2 FTOH	27 E	ug/m3	43	m		2021	Unknown_Other	8:2 FTOH	FTOH	0.027	µg/L		0.043	Schumacher2024
641	USA	Deepwater, NJ	Chemours Chambers Works	vapor in subslab soil gas		8:2 FTOH	< 50	ug/m3	76	m		2021	Unknown_Other	8:2 FTOH	FTOH	0	µg/L		0.076	Schumacher2024
642	USA	Deepwater, NJ	Chemours Chambers Works	vapor in subslab soil gas		PFBA	99	ug/m3	0	m		2021	Unknown_Other	C4-PFBA	PFCA	0.099	µg/L		0	Schumacher2024
643	USA	Deepwater, NJ	Chemours Chambers Works	vapor in subslab soil gas		PFBA	140	ug/m3	0	m		2021	Unknown_Other	C4-PFBA	PFCA	0.14	µg/L		0	Schumacher2024
644	USA	Deepwater, NJ	Chemours Chambers Works	vapor in subslab soil gas		PFBA	0.84	ug/m3	43	m		2021	Unknown_Other	C4-PFBA	PFCA	0.00084	µg/L		0.043	Schumacher2024
645	USA	Deepwater, NJ	Chemours Chambers Works	vapor in subslab soil gas		PFBA	< 50	ug/m3	76	m		2021	Unknown_Other	C4-PFBA	PFCA	0	µg/L		0.076	Schumacher2024
646	USA	Deepwater, NJ	Chemours Chambers Works	vapor in subslab soil gas		PFPeA	< 50	ug/m3	0	m		2021	Unknown_Other	C5-PFPeA	PFCA	0	µg/L		0	Schumacher2024
647	USA	Deepwater, NJ	Chemours Chambers Works	vapor in subslab soil gas		PFPeA	< 50	ug/m3	0	m		2021	Unknown_Other	C5-PFPeA	PFCA	0	µg/L		0	Schumacher2024
648	USA	Deepwater, NJ	Chemours Chambers Works	vapor in subslab soil gas		PFPeA	4 1	ug/m3	43	m		2021	Unknown_Other	C5-PFPeA	PFCA	0.041	µg/L		0.043	Schumacher2024
649	USA	Deepwater, NJ	Chemours Chambers Works	vapor in subslab soil gas		PFPeA	< 50	ug/m3	76	m		2021	Unknown_Other	C5-PFPeA	PFCA	0	µg/L		0.076	Schumacher2024
650	USA	Deepwater, NJ	Chemours Chambers Works	vapor in subslab soil gas		PFHxA	460	ug/m3	0	m		2021	Unknown_Other	C6-PFHxA	PFCA	0.46	µg/L		0	Schumacher2024
651	USA	Deepwater, NJ	Chemours Chambers Works	vapor in subslab soil gas		PFHxA	650 E	ug/m3	0	m		2021	Unknown_Other	C6-PFHxA	PFCA	0.65	µg/L		0	Schumacher2024
652	USA	Deepwater, NJ	Chemours Chambers Works	vapor in subslab soil gas		PFHxA	7.1 E	ug/m3	43	m		2021	Unknown_Other	C6-PFHxA	PFCA	0.0071	µg/L		0.043	Schumacher2024
653	USA	Deepwater, NJ	Chemours Chambers Works	vapor in subslab soil gas		PFHxA	< 50	ug/m3	76	m		2021	Unknown_Other	C6-PFHxA	PFCA	0	µg/L		0.076	Schumacher2024
654	USA	Deepwater, NJ	Chemours Chambers Works	vapor in subslab soil gas		PFHpA	< 50	ug/m3	0	m		2021	Unknown_Other	C7-PFHpA	PFCA	0	µg/L		0	Schumacher2024
655	USA	Deepwater, NJ	Chemours Chambers Works	vapor in subslab soil gas		PFHpA	< 50	ug/m3	0	m		2021	Unknown_Other	C7-PFHpA	PFCA	0	µg/L		0	Schumacher2024
656	USA	Deepwater, NJ	Chemours Chambers Works	vapor in subslab soil gas		PFHpA	< 0.10	ug/m3	43	m		2021	Unknown_Other	C7-PFHpA	PFCA	0	µg/L		0.043	Schumacher2024
657	USA	Deepwater, NJ	Chemours Chambers Works	vapor in subslab soil gas		PFHpA	< 50	ug/m3	76	m		2021	Unknown_Other	C7-PFHpA	PFCA	0	µg/L		0.076	Schumacher2024
658	USA	Deepwater, NJ	Chemours Chambers Works	vapor in subslab soil gas		PFOA	59	ug/m3	0	m		2021	Unknown_Other	C8-PFOA	PFCA	0.059	µg/L		0	Schumacher2024
659	USA	Deepwater, NJ	Chemours Chambers Works	vapor in subslab soil gas		PFOA	62	ug/m3	0	m		2021	Unknown_Other	C8-PFOA	PFCA	0.062	µg/L		0	Schumacher2024
660	USA	Deepwater, NJ	Chemours Chambers Works	vapor in subslab soil gas		PFOA	0.72	ug/m3	43	m		2021	Unknown_Other	C8-PFOA	PFCA	0.00072	µg/L		0.043	Schumacher2024
661	USA	Deepwater, NJ	Chemours Chambers Works	vapor in subslab soil gas		PFOA	< 50	ug/m3	76	m		2021	Unknown_Other	C8-PFOA	PFCA	0	µg/L		0.076	Schumacher2024
662	USA	Deepwater, NJ	Chemours Chambers Works	vapor in subslab soil gas		sum PFAS	14741	ug/m3	0	m		2021	Unknown_Other	sum PFAS	sum PFAS	14.741	µg/L		0	Schumacher2024
663	USA	Deepwater, NJ	Chemours Chambers Works	vapor in subslab soil gas		sum PFAS	21139	ug/m3	0	m		2021	Unknown_Other	sum PFAS	sum PFAS	21.139	µg/L		0	Schumacher2024
664	USA	Deepwater, NJ	Chemours Chambers Works	vapor in subslab soil gas		sum PFAS	133.56	ug/m3	43	m		2021	Unknown_Other	sum PFAS	sum PFAS	0.13356	µg/L		0.043	Schumacher2024
665	Netherlands	Dordrecht	Chemours Netherlands	Grass		6:2 FTS	<0.2	ng/g ww	200	m		2016	Biota_Plant	6:2 FTS	FTSA	0	µg/kg	ww	0.2	Brandsma2019
666	Netherlands	Dordrecht	Chemours Netherlands	Grass		6:2 FTS	<0.3	ng/g ww	500	m		2016	Biota_Plant	6:2 FTS	FTSA	0	µg/kg	ww	0.5	Brandsma2019
667	Netherlands	Dordrecht	Chemours Netherlands	Grass		6:2 FTS	<0.2	ng/g ww	750	m		2016	Biota_Plant	6:2 FTS	FTSA	0	µg/kg	ww	0.75	Brandsma2019
668	Netherlands	Dordrecht	Chemours Netherlands	Grass		6:2 FTS	<0.2	ng/g ww	800	m		2016	Biota_Plant	6:2 FTS	FTSA	0	µg/kg	ww	0.8	Brandsma2019
669	Netherlands	Dordrecht	Chemours Netherlands	Grass		6:2 FTS	<0.2	ng/g ww	3000	m		2016	Biota_Plant	6:2 FTS	FTSA	0	µg/kg	ww	3	Brandsma2019
670	Netherlands	Dordrecht	Chemours Netherlands	Grass		6:2 FTS	<0.2	ng/g ww	85000	m		2016	Biota_Plant	6:2 FTS	FTSA	0	µg/kg	ww	85	Brandsma2019
671	Netherlands	Dordrecht	Chemours Netherlands	Grass		PFDA	<0.2	ng/g ww	200	m		2016	Biota_Plant	C10-PFDA	PFCA	0	µg/kg	ww	0.2	Brandsma2019
672	Netherlands	Dordrecht	Chemours Netherlands	Grass		PFDA	<0.3	ng/g ww	500	m		2016	Biota_Plant	C10-PFDA	PFCA	0	µg/kg	ww	0.5	Brandsma2019
673	Netherlands	Dordrecht	Chemours Netherlands	Grass		PFDA	<0.2	ng/g ww	750	m		2016	Biota_Plant	C10-PFDA	PFCA	0	µg/kg	ww	0.75	Brandsma2019
674	Netherlands	Dordrecht	Chemours Netherlands	Grass		PFDA	<0.2	ng/g ww	800	m		2016	Biota_Plant	C10-PFDA	PFCA	0	µg/kg	ww	0.8	Brandsma2019
675	Netherlands	Dordrecht	Chemours Netherlands	Grass		PFDA	<0.2	ng/g ww	3000	m		2016	Biota_Plant	C10-PFDA	PFCA	0	µg/kg	ww	3	Brandsma2019
676	Netherlands	Dordrecht	Chemours Netherlands	Grass		PFDA	<0.2	ng/g ww	85000	m		2016	Biota_Plant	C10-PFDA	PFCA	0	µg/kg	ww	85	Brandsma2019
677	Netherlands	Dordrecht	Chemours Netherlands	Grass		PFUnDA	<0.3	ng/g ww	200	m		2016	Biota_Plant	C11-PFUnDA	PFCA	0	µg/kg	ww	0.2	Brandsma2019
678	Netherlands	Dordrecht	Chemours Netherlands	Grass		PFUnDA	<0.5	ng/g ww	500	m		2016	Biota_Plant	C11-PFUnDA	PFCA	0	µg/kg	ww	0.5	Brandsma2019
679	Netherlands	Dordrecht	Chemours Netherlands	Grass		PFUnDA	<0.3	ng/g ww	750	m		2016	Biota_Plant	C11-PFUnDA	PFCA	0	µg/kg	ww	0.75	Brandsma2019
680	Netherlands	Dordrecht	Chemours Netherlands	Grass		PFUnDA	<0.3	ng/g ww	800	m		2016	Biota_Plant	C11-PFUnDA	PFCA	0	µg/kg	ww	0.8	Brandsma2019
681	Netherlands	Dordrecht	Chemours Netherlands	Grass		PFUnDA	<0.3	ng/g ww	3000	m		2016	Biota_Plant	C11-PFUnDA	PFCA	0	µg/kg	ww	3	Brandsma2019
682	Netherlands	Dordrecht	Chemours Netherlands	Grass		PFUnDA	<0.2	ng/g ww	85000	m		2016	Biota_Plant	C11-PFUnDA	PFCA	0	µg/kg	ww	85	Brandsma2019
683	Netherlands	Dordrecht	Chemours Netherlands	Grass		PFDoDA	<0.2	ng/g ww	200	m		2016	Biota_Plant	C12-PFDoDA	PFCA	0	µg/kg	ww	0.2	Brandsma2019
684	Netherlands	Dordrecht	Chemours Netherlands	Grass		PFDoDA	<0.3	ng/g ww	500	m		2016	Biota_Plant	C12-PFDoDA	PFCA	0	µg/kg	ww	0.5	Brandsma2019
685	Netherlands	Dordrecht	Chemours Netherlands	Grass		PFDoDA	<0.2	ng/g ww	750	m		2016	Biota_Plant	C12-PFDoDA	PFCA	0	µg/kg	ww	0.75	Brandsma2019
686	Netherlands	Dordrecht	Chemours Netherlands	Grass		PFDoDA	<0.2	ng/g ww	800	m		2016	Biota_Plant	C12-PFDoDA	PFCA	0	µg/kg	ww	0.8	Brandsma2019
687	Netherlands	Dordrecht	Chemours Netherlands	Grass		PFDoDA	<0.2	ng/g ww	3000	m		2016	Biota_Plant	C12-PFDoDA	PFCA	0	µg/kg	ww	3	Brandsma2019
688	Netherlands	Dordrecht	Chemours Netherlands	Grass		PFDoDA	<0.2	ng/g ww	85000	m		2016	Biota_Plant	C12-PFDoDA	PFCA	0	µg/kg	ww	85	Brandsma2019
689	Netherlands	Dordrecht	Chemours Netherlands	Grass		PFBA	<0.2	ng/g ww	200	m		2016	Biota_Plant	C4-PFBA	PFCA	0	µg/kg	ww	0.2	Brandsma2019
690	Netherlands	Dordrecht	Chemours Netherlands	Grass		PFBA	3.5	ng/g ww	200	m		2016	Biota_Plant	C4-PFBA	PFCA	3.5	µg/kg	ww	0.2	Brandsma2019
691	Netherlands	Dordrecht	Chemours Netherlands	Grass		PFBA	<5	ng/g ww	500	m		2016	Biota_Plant	C4-PFBA	PFCA	0	µg/kg	ww	0.5	Brandsma2019
692	Netherlands	Dordrecht	Chemours Netherlands	Grass		PFBA	<0.3	ng/g ww	500	m		2016	Biota_Plant	C4-PFBA	PFCA	0	µg/kg	ww	0.5	Brandsma2019
693	Netherlands	Dordrecht	Chemours Netherlands	Grass		PFBA	<2.9	ng/g ww	750	m		2016	Biota_Plant	C4-PFBA	PFCA	0	µg/kg	ww	0.75	Brandsma2019
694	Netherlands	Dordrecht	Chemours Netherlands	Grass		PFBA	<0.1	ng/g ww	750	m		2016	Biota_Plant	C4-PFBA	PFCA	0	µg/kg	ww	0.75	Brandsma2019
695	Netherlands	Dordrecht	Chemours Netherlands	Grass		PFBA	<3.6	ng/g ww	800	m		2016	Biota_Plant	C4-PFBA	PFCA	0	µg/kg	ww	0.8	Brandsma2019
696	Netherlands	Dordrecht	Chemours Netherlands	Grass		PFBA	<0.2	ng/g ww	800	m		2016	Biota_Plant	C4-PFBA	PFCA	0	µg/kg	ww	0.8	Brandsma2019
697	Netherlands	Dordrecht	Chemours Netherlands	Grass		PFBA	<3.4	ng/g ww	3000	m		2016	Biota_Plant	C4-PFBA	PFCA	0	µg/kg	ww	3	Brandsma2019
698	Netherlands	Dordrecht	Chemours Netherlands	Grass		PFBA	<0.2	ng/g ww	3000	m		2016	Biota_Plant	C4-PFBA	PFCA	0	µg/kg	ww	3	Brandsma2019
699	Netherlands	Dordrecht	Chemours Netherlands	Grass		PFBA	<2.7	ng/g ww	85000	m		2016	Biota_Plant	C4-PFBA	PFCA	0	µg/kg	ww	85	Brandsma2019
700	Netherlands	Dordrecht	Chemours Netherlands	Grass		PFBA	<0.1	ng/g ww	85000	m		2016	Biota_Plant	C4-PFBA	PFCA	0	µg/kg	ww	85	Brandsma2019
701	Netherlands	Dordrecht	Chemours Netherlands	Grass		PFPeA	0.3	ng/g ww	200	m		2016	Biota_Plant	C5-PFPeA	PFCA	0.3	µg/kg	ww	0.2	Brandsma2019
702	Netherlands	Dordrecht	Chemours Netherlands	Grass		PFPeA	0.7	ng/g ww	500	m		2016	Biota_Plant	C5-PFPeA	PFCA	0.7	µg/kg	ww	0.5	Brandsma2019
703	Netherlands	Dordrecht	Chemours Netherlands	Grass		PFPeA	<0.2	ng/g ww	750	m		2016	Biota_Plant	C5-PFPeA	PFCA	0	µg/kg	ww	0.75	Brandsma2019
704	Netherlands	Dordrecht	Chemours Netherlands	Grass		PFPeA	<0.2	ng/g ww	800	m		2016	Biota_Plant	C5-PFPeA	PFCA	0	µg/kg	ww	0.8	Brandsma2019
705	Netherlands	Dordrecht	Chemours Netherlands	Grass		PFPeA	<0.2	ng/g ww	3000	m		2016	Biota_Plant	C5-PFPeA	PFCA	0	µg/kg	ww	3	Brandsma2019
706	Netherlands	Dordrecht	Chemours Netherlands	Grass		PFPeA	<0.2	ng/g ww	85000	m		2016	Biota_Plant	C5-PFPeA	PFCA	0	µg/kg	ww	85	Brandsma2019
707	Netherlands	Dordrecht	Chemours Netherlands	Grass		PFHxA	<0.2	ng/g ww	200	m		2016	Biota_Plant	C6-PFHxA	PFCA	0	µg/kg	ww	0.2	Brandsma2019
708	Netherlands	Dordrecht	Chemours Netherlands	Grass		PFHxA	<0.3	ng/g ww	500	m		2016	Biota_Plant	C6-PFHxA	PFCA	0	µg/kg	ww	0.5	Brandsma2019
709	Netherlands	Dordrecht	Chemours Netherlands	Grass		PFHxA	<0.2	ng/g ww	750	m		2016	Biota_Plant	C6-PFHxA	PFCA	0	µg/kg	ww	0.75	Brandsma2019
710	Netherlands	Dordrecht	Chemours Netherlands	Grass		PFHxA	<0.2	ng/g ww	800	m		2016	Biota_Plant	C6-PFHxA	PFCA	0	µg/kg	ww	0.8	Brandsma2019
711	Netherlands	Dordrecht	Chemours Netherlands	Grass		PFHxA	<0.2	ng/g ww	3000	m		2016	Biota_Plant	C6-PFHxA	PFCA	0	µg/kg	ww	3	Brandsma2019
712	Netherlands	Dordrecht	Chemours Netherlands	Grass		PFHxA	<0.2	ng/g ww	85000	m		2016	Biota_Plant	C6-PFHxA	PFCA	0	µg/kg	ww	85	Brandsma2019
713	Netherlands	Dordrecht	Chemours Netherlands	Grass		PFHxS	<0.2	ng/g ww	200	m		2016	Biota_Plant	C6-PFHxS	PFSA	0	µg/kg	ww	0.2	Brandsma2019
714	Netherlands	Dordrecht	Chemours Netherlands	Grass		PFHxS	<0.3	ng/g ww	500	m		2016	Biota_Plant	C6-PFHxS	PFSA	0	µg/kg	ww	0.5	Brandsma2019
715	Netherlands	Dordrecht	Chemours Netherlands	Grass		PFHxS	<0.2	ng/g ww	750	m		2016	Biota_Plant	C6-PFHxS	PFSA	0	µg/kg	ww	0.75	Brandsma2019
716	Netherlands	Dordrecht	Chemours Netherlands	Grass		PFHxS	<0.2	ng/g ww	800	m		2016	Biota_Plant	C6-PFHxS	PFSA	0	µg/kg	ww	0.8	Brandsma2019
717	Netherlands	Dordrecht	Chemours Netherlands	Grass		PFHxS	<0.2	ng/g ww	3000	m		2016	Biota_Plant	C6-PFHxS	PFSA	0	µg/kg	ww	3	Brandsma2019
718	Netherlands	Dordrecht	Chemours Netherlands	Grass		PFHxS	<0.2	ng/g ww	85000	m		2016	Biota_Plant	C6-PFHxS	PFSA	0	µg/kg	ww	85	Brandsma2019
719	Netherlands	Dordrecht	Chemours Netherlands	Grass		PFHpA	<0.2	ng/g ww	200	m		2016	Biota_Plant	C7-PFHpA	PFCA	0	µg/kg	ww	0.2	Brandsma2019
720	Netherlands	Dordrecht	Chemours Netherlands	Grass		PFHpA	<0.3	ng/g ww	500	m		2016	Biota_Plant	C7-PFHpA	PFCA	0	µg/kg	ww	0.5	Brandsma2019
721	Netherlands	Dordrecht	Chemours Netherlands	Grass		PFHpA	<0.2	ng/g ww	750	m		2016	Biota_Plant	C7-PFHpA	PFCA	0	µg/kg	ww	0.75	Brandsma2019
722	Netherlands	Dordrecht	Chemours Netherlands	Grass		PFHpA	<0.2	ng/g ww	800	m		2016	Biota_Plant	C7-PFHpA	PFCA	0	µg/kg	ww	0.8	Brandsma2019
723	Netherlands	Dordrecht	Chemours Netherlands	Grass		PFHpA	<0.2	ng/g ww	3000	m		2016	Biota_Plant	C7-PFHpA	PFCA	0	µg/kg	ww	3	Brandsma2019
724	Netherlands	Dordrecht	Chemours Netherlands	Grass		PFHpA	<0.2	ng/g ww	85000	m		2016	Biota_Plant	C7-PFHpA	PFCA	0	µg/kg	ww	85	Brandsma2019
725	Netherlands	Dordrecht	Chemours Netherlands	Grass		PFHpS	<0.2	ng/g ww	200	m		2016	Biota_Plant	C7-PFHpS	PFSA	0	µg/kg	ww	0.2	Brandsma2019
726	Netherlands	Dordrecht	Chemours Netherlands	Grass		PFHpS	<0.3	ng/g ww	500	m		2016	Biota_Plant	C7-PFHpS	PFSA	0	µg/kg	ww	0.5	Brandsma2019
727	Netherlands	Dordrecht	Chemours Netherlands	Grass		PFHpS	<0.2	ng/g ww	750	m		2016	Biota_Plant	C7-PFHpS	PFSA	0	µg/kg	ww	0.75	Brandsma2019
728	Netherlands	Dordrecht	Chemours Netherlands	Grass		PFHpS	<0.2	ng/g ww	800	m		2016	Biota_Plant	C7-PFHpS	PFSA	0	µg/kg	ww	0.8	Brandsma2019
729	Netherlands	Dordrecht	Chemours Netherlands	Grass		PFHpS	<0.2	ng/g ww	3000	m		2016	Biota_Plant	C7-PFHpS	PFSA	0	µg/kg	ww	3	Brandsma2019
730	Netherlands	Dordrecht	Chemours Netherlands	Grass		PFHpS	<0.2	ng/g ww	85000	m		2016	Biota_Plant	C7-PFHpS	PFSA	0	µg/kg	ww	85	Brandsma2019
731	Netherlands	Dordrecht	Chemours Netherlands	Grass		PFOA	2.7	ng/g ww	200	m		2016	Biota_Plant	C8-PFOA	PFCA	2.7	µg/kg	ww	0.2	Brandsma2019
732	Netherlands	Dordrecht	Chemours Netherlands	Grass		PFOA	11	ng/g ww	500	m		2016	Biota_Plant	C8-PFOA	PFCA	11	µg/kg	ww	0.5	Brandsma2019
733	Netherlands	Dordrecht	Chemours Netherlands	Grass		PFOA	0.4	ng/g ww	750	m		2016	Biota_Plant	C8-PFOA	PFCA	0.4	µg/kg	ww	0.75	Brandsma2019
734	Netherlands	Dordrecht	Chemours Netherlands	Grass		PFOA	0.7	ng/g ww	800	m		2016	Biota_Plant	C8-PFOA	PFCA	0.7	µg/kg	ww	0.8	Brandsma2019
735	Netherlands	Dordrecht	Chemours Netherlands	Grass		PFOA	0.7	ng/g ww	3000	m		2016	Biota_Plant	C8-PFOA	PFCA	0.7	µg/kg	ww	3	Brandsma2019
736	Netherlands	Dordrecht	Chemours Netherlands	Grass		PFOA	<0.3	ng/g ww	85000	m		2016	Biota_Plant	C8-PFOA	PFCA	0	µg/kg	ww	85	Brandsma2019
737	Netherlands	Dordrecht	Chemours Netherlands	Grass		PFOS	<0.2	ng/g ww	200	m		2016	Biota_Plant	C8-PFOS	PFSA	0	µg/kg	ww	0.2	Brandsma2019
738	Netherlands	Dordrecht	Chemours Netherlands	Grass		PFOS	<0.3	ng/g ww	500	m		2016	Biota_Plant	C8-PFOS	PFSA	0	µg/kg	ww	0.5	Brandsma2019
739	Netherlands	Dordrecht	Chemours Netherlands	Grass		PFOS	<0.2	ng/g ww	750	m		2016	Biota_Plant	C8-PFOS	PFSA	0	µg/kg	ww	0.75	Brandsma2019
740	Netherlands	Dordrecht	Chemours Netherlands	Grass		PFOS	<0.2	ng/g ww	800	m		2016	Biota_Plant	C8-PFOS	PFSA	0	µg/kg	ww	0.8	Brandsma2019
741	Netherlands	Dordrecht	Chemours Netherlands	Grass		PFOS	<0.2	ng/g ww	3000	m		2016	Biota_Plant	C8-PFOS	PFSA	0	µg/kg	ww	3	Brandsma2019
742	Netherlands	Dordrecht	Chemours Netherlands	Grass		PFOS	<0.2	ng/g ww	85000	m		2016	Biota_Plant	C8-PFOS	PFSA	0	µg/kg	ww	85	Brandsma2019
743	Netherlands	Dordrecht	Chemours Netherlands	Grass		PFNA	<0.2	ng/g ww	200	m		2016	Biota_Plant	C9-PFNA	PFCA	0	µg/kg	ww	0.2	Brandsma2019
744	Netherlands	Dordrecht	Chemours Netherlands	Grass		PFNA	<0.3	ng/g ww	500	m		2016	Biota_Plant	C9-PFNA	PFCA	0	µg/kg	ww	0.5	Brandsma2019
745	Netherlands	Dordrecht	Chemours Netherlands	Grass		PFNA	<0.2	ng/g ww	750	m		2016	Biota_Plant	C9-PFNA	PFCA	0	µg/kg	ww	0.75	Brandsma2019
746	Netherlands	Dordrecht	Chemours Netherlands	Grass		PFNA	<0.2	ng/g ww	800	m		2016	Biota_Plant	C9-PFNA	PFCA	0	µg/kg	ww	0.8	Brandsma2019
747	Netherlands	Dordrecht	Chemours Netherlands	Grass		PFNA	<0.2	ng/g ww	3000	m		2016	Biota_Plant	C9-PFNA	PFCA	0	µg/kg	ww	3	Brandsma2019
748	Netherlands	Dordrecht	Chemours Netherlands	Grass		PFNA	<0.2	ng/g ww	85000	m		2016	Biota_Plant	C9-PFNA	PFCA	0	µg/kg	ww	85	Brandsma2019
749	Netherlands	Dordrecht	Chemours Netherlands	Grass		GenX	5.4	ng/g ww	200	m		2016	Biota_Plant	HFPO-DA	PFECA	5.4	µg/kg	ww	0.2	Brandsma2019
750	Netherlands	Dordrecht	Chemours Netherlands	Grass		GenX	27	ng/g ww	500	m		2016	Biota_Plant	HFPO-DA	PFECA	27	µg/kg	ww	0.5	Brandsma2019
751	Netherlands	Dordrecht	Chemours Netherlands	Grass		GenX	5.4	ng/g ww	750	m		2016	Biota_Plant	HFPO-DA	PFECA	5.4	µg/kg	ww	0.75	Brandsma2019
752	Netherlands	Dordrecht	Chemours Netherlands	Grass		GenX	1	ng/g ww	3000	m		2016	Biota_Plant	HFPO-DA	PFECA	1	µg/kg	ww	3	Brandsma2019
753	Netherlands	Dordrecht	Chemours Netherlands	Grass		GenX	47	ng/g ww	3000	m		2016	Biota_Plant	HFPO-DA	PFECA	47	µg/kg	ww	3	Brandsma2019
754	Netherlands	Dordrecht	Chemours Netherlands	Grass		GenX	<0.1	ng/g ww	85000	m		2016	Biota_Plant	HFPO-DA	PFECA	0	µg/kg	ww	85	Brandsma2019
755	Netherlands	Dordrecht	Chemours Netherlands	Grass		sum PFAS	38.7	ng/g ww	50	m		2016	Biota_Plant	sum PFAS	sum PFAS	38.7	µg/kg	ww	0.05	Brandsma2019
756	Netherlands	Dordrecht	Chemours Netherlands	Grass		sum PFAS	11.9	ng/g ww	200	m		2016	Biota_Plant	sum PFAS	sum PFAS	11.9	µg/kg	ww	0.2	Brandsma2019
757	Netherlands	Dordrecht	Chemours Netherlands	Grass		sum PFAS	5.8	ng/g ww	750	m		2016	Biota_Plant	sum PFAS	sum PFAS	5.8	µg/kg	ww	0.75	Brandsma2019
758	Netherlands	Dordrecht	Chemours Netherlands	Grass		sum PFAS	5.4	ng/g ww	800	m		2016	Biota_Plant	sum PFAS	sum PFAS	5.4	µg/kg	ww	0.8	Brandsma2019
759	Netherlands	Dordrecht	Chemours Netherlands	Grass		sum PFAS	1.7	ng/g ww	3000	m		2016	Biota_Plant	sum PFAS	sum PFAS	1.7	µg/kg	ww	3	Brandsma2019
760	Netherlands	Dordrecht	Chemours Netherlands	Grass		sum PFAS	0	ng/g ww	85000	m		2016	Biota_Plant	sum PFAS	sum PFAS	0	µg/kg	ww	85	Brandsma2019
761	Netherlands	Dordrecht	Chemours Netherlands	Leaves (Betula pendula)		6:2 FTS	<0.3	ng/g ww	750	m		2016	Biota_Plant	6:2 FTS	FTSA	0	µg/kg	ww	0.75	Brandsma2019
762	Netherlands	Dordrecht	Chemours Netherlands	Leaves (Betula pendula)		PFDA	<0.2	ng/g ww	750	m		2016	Biota_Plant	C10-PFDA	PFCA	0	µg/kg	ww	0.75	Brandsma2019
763	Netherlands	Dordrecht	Chemours Netherlands	Leaves (Betula pendula)		PFUnDA	<0.4	ng/g ww	750	m		2016	Biota_Plant	C11-PFUnDA	PFCA	0	µg/kg	ww	0.75	Brandsma2019
764	Netherlands	Dordrecht	Chemours Netherlands	Leaves (Betula pendula)		PFDoDA	<0.3	ng/g ww	750	m		2016	Biota_Plant	C12-PFDoDA	PFCA	0	µg/kg	ww	0.75	Brandsma2019
765	Netherlands	Dordrecht	Chemours Netherlands	Leaves (Betula pendula)		PFBA	<4.6	ng/g ww	750	m		2016	Biota_Plant	C4-PFBA	PFCA	0	µg/kg	ww	0.75	Brandsma2019
766	Netherlands	Dordrecht	Chemours Netherlands	Leaves (Betula pendula)		PFBA	<0.2	ng/g ww	750	m		2016	Biota_Plant	C4-PFBA	PFCA	0	µg/kg	ww	0.75	Brandsma2019
767	Netherlands	Dordrecht	Chemours Netherlands	Leaves (Betula pendula)		PFPeA	<0.3	ng/g ww	750	m		2016	Biota_Plant	C5-PFPeA	PFCA	0	µg/kg	ww	0.75	Brandsma2019
768	Netherlands	Dordrecht	Chemours Netherlands	Leaves (Betula pendula)		PFHxA	<0.2	ng/g ww	750	m		2016	Biota_Plant	C6-PFHxA	PFCA	0	µg/kg	ww	0.75	Brandsma2019
769	Netherlands	Dordrecht	Chemours Netherlands	Leaves (Betula pendula)		PFHxS	<0.3	ng/g ww	750	m		2016	Biota_Plant	C6-PFHxS	PFSA	0	µg/kg	ww	0.75	Brandsma2019
770	Netherlands	Dordrecht	Chemours Netherlands	Leaves (Betula pendula)		PFHpA	0.5	ng/g ww	750	m		2016	Biota_Plant	C7-PFHpA	PFCA	0.5	µg/kg	ww	0.75	Brandsma2019
771	Netherlands	Dordrecht	Chemours Netherlands	Leaves (Betula pendula)		PFHpS	<0.3	ng/g ww	750	m		2016	Biota_Plant	C7-PFHpS	PFSA	0	µg/kg	ww	0.75	Brandsma2019
772	Netherlands	Dordrecht	Chemours Netherlands	Leaves (Betula pendula)		PFOA	20	ng/g ww	750	m		2016	Biota_Plant	C8-PFOA	PFCA	20	µg/kg	ww	0.75	Brandsma2019
773	Netherlands	Dordrecht	Chemours Netherlands	Leaves (Betula pendula)		PFOS	<0.3	ng/g ww	750	m		2016	Biota_Plant	C8-PFOS	PFSA	0	µg/kg	ww	0.75	Brandsma2019
774	Netherlands	Dordrecht	Chemours Netherlands	Leaves (Betula pendula)		PFNA	<0.2	ng/g ww	750	m		2016	Biota_Plant	C9-PFNA	PFCA	0	µg/kg	ww	0.75	Brandsma2019
775	Netherlands	Dordrecht	Chemours Netherlands	Leaves (Betula pendula)		GenX	28	ng/g ww	750	m		2016	Biota_Plant	HFPO-DA	PFECA	28	µg/kg	ww	0.75	Brandsma2019
776	Netherlands	Dordrecht	Chemours Netherlands	Leaves (Betula pendula)		sum PFAS	48.5	ng/g ww	750	m		2016	Biota_Plant	sum PFAS	sum PFAS	48.5	µg/kg	ww	0.75	Brandsma2019
777	Netherlands	Dordrecht	Chemours Netherlands	Leaves (Crataegus monogyna)		6:2 FTS	<0.3	ng/g ww	500	m		2016	Biota_Plant	6:2 FTS	FTSA	0	µg/kg	ww	0.5	Brandsma2019
778	Netherlands	Dordrecht	Chemours Netherlands	Leaves (Crataegus monogyna)		6:2 FTS	<0.4	ng/g ww	85000	m		2016	Biota_Plant	6:2 FTS	FTSA	0	µg/kg	ww	85	Brandsma2019
779	Netherlands	Dordrecht	Chemours Netherlands	Leaves (Crataegus monogyna)		PFDA	<0.3	ng/g ww	500	m		2016	Biota_Plant	C10-PFDA	PFCA	0	µg/kg	ww	0.5	Brandsma2019
780	Netherlands	Dordrecht	Chemours Netherlands	Leaves (Crataegus monogyna)		PFDA	<0.4	ng/g ww	85000	m		2016	Biota_Plant	C10-PFDA	PFCA	0	µg/kg	ww	85	Brandsma2019
781	Netherlands	Dordrecht	Chemours Netherlands	Leaves (Crataegus monogyna)		PFUnDA	<0.4	ng/g ww	500	m		2016	Biota_Plant	C11-PFUnDA	PFCA	0	µg/kg	ww	0.5	Brandsma2019
782	Netherlands	Dordrecht	Chemours Netherlands	Leaves (Crataegus monogyna)		PFUnDA	<0.6	ng/g ww	85000	m		2016	Biota_Plant	C11-PFUnDA	PFCA	0	µg/kg	ww	85	Brandsma2019
783	Netherlands	Dordrecht	Chemours Netherlands	Leaves (Crataegus monogyna)		PFDoDA	<0.3	ng/g ww	500	m		2016	Biota_Plant	C12-PFDoDA	PFCA	0	µg/kg	ww	0.5	Brandsma2019
784	Netherlands	Dordrecht	Chemours Netherlands	Leaves (Crataegus monogyna)		PFDoDA	<0.4	ng/g ww	85000	m		2016	Biota_Plant	C12-PFDoDA	PFCA	0	µg/kg	ww	85	Brandsma2019
785	Netherlands	Dordrecht	Chemours Netherlands	Leaves (Crataegus monogyna)		PFBA	0.5	ng/g ww	500	m		2016	Biota_Plant	C4-PFBA	PFCA	0.5	µg/kg	ww	0.5	Brandsma2019
786	Netherlands	Dordrecht	Chemours Netherlands	Leaves (Crataegus monogyna)		PFBA	42	ng/g ww	500	m		2016	Biota_Plant	C4-PFBA	PFCA	42	µg/kg	ww	0.5	Brandsma2019
787	Netherlands	Dordrecht	Chemours Netherlands	Leaves (Crataegus monogyna)		PFBA	<6.4	ng/g ww	85000	m		2016	Biota_Plant	C4-PFBA	PFCA	0	µg/kg	ww	85	Brandsma2019
788	Netherlands	Dordrecht	Chemours Netherlands	Leaves (Crataegus monogyna)		PFBA	1.1	ng/g ww	85000	m		2016	Biota_Plant	C4-PFBA	PFCA	1.1	µg/kg	ww	85	Brandsma2019
789	Netherlands	Dordrecht	Chemours Netherlands	Leaves (Crataegus monogyna)		PFPeA	<0.3	ng/g ww	500	m		2016	Biota_Plant	C5-PFPeA	PFCA	0	µg/kg	ww	0.5	Brandsma2019
790	Netherlands	Dordrecht	Chemours Netherlands	Leaves (Crataegus monogyna)		PFPeA	<0.5	ng/g ww	85000	m		2016	Biota_Plant	C5-PFPeA	PFCA	0	µg/kg	ww	85	Brandsma2019
791	Netherlands	Dordrecht	Chemours Netherlands	Leaves (Crataegus monogyna)		PFHxA	<0.3	ng/g ww	500	m		2016	Biota_Plant	C6-PFHxA	PFCA	0	µg/kg	ww	0.5	Brandsma2019
792	Netherlands	Dordrecht	Chemours Netherlands	Leaves (Crataegus monogyna)		PFHxA	<0.4	ng/g ww	85000	m		2016	Biota_Plant	C6-PFHxA	PFCA	0	µg/kg	ww	85	Brandsma2019
793	Netherlands	Dordrecht	Chemours Netherlands	Leaves (Crataegus monogyna)		PFHxS	<0.3	ng/g ww	500	m		2016	Biota_Plant	C6-PFHxS	PFSA	0	µg/kg	ww	0.5	Brandsma2019
794	Netherlands	Dordrecht	Chemours Netherlands	Leaves (Crataegus monogyna)		PFHxS	<0.4	ng/g ww	85000	m		2016	Biota_Plant	C6-PFHxS	PFSA	0	µg/kg	ww	85	Brandsma2019
795	Netherlands	Dordrecht	Chemours Netherlands	Leaves (Crataegus monogyna)		PFHpA	<0.3	ng/g ww	500	m		2016	Biota_Plant	C7-PFHpA	PFCA	0	µg/kg	ww	0.5	Brandsma2019
796	Netherlands	Dordrecht	Chemours Netherlands	Leaves (Crataegus monogyna)		PFHpA	<0.4	ng/g ww	85000	m		2016	Biota_Plant	C7-PFHpA	PFCA	0	µg/kg	ww	85	Brandsma2019
797	Netherlands	Dordrecht	Chemours Netherlands	Leaves (Crataegus monogyna)		PFHpS	<0.3	ng/g ww	500	m		2016	Biota_Plant	C7-PFHpS	PFSA	0	µg/kg	ww	0.5	Brandsma2019
798	Netherlands	Dordrecht	Chemours Netherlands	Leaves (Crataegus monogyna)		PFHpS	<0.4	ng/g ww	85000	m		2016	Biota_Plant	C7-PFHpS	PFSA	0	µg/kg	ww	85	Brandsma2019
799	Netherlands	Dordrecht	Chemours Netherlands	Leaves (Crataegus monogyna)		PFOA	28	ng/g ww	500	m		2016	Biota_Plant	C8-PFOA	PFCA	28	µg/kg	ww	0.5	Brandsma2019
800	Netherlands	Dordrecht	Chemours Netherlands	Leaves (Crataegus monogyna)		PFOA	<0.7	ng/g ww	85000	m		2016	Biota_Plant	C8-PFOA	PFCA	0	µg/kg	ww	85	Brandsma2019
801	Netherlands	Dordrecht	Chemours Netherlands	Leaves (Crataegus monogyna)		PFOS	<0.3	ng/g ww	500	m		2016	Biota_Plant	C8-PFOS	PFSA	0	µg/kg	ww	0.5	Brandsma2019
802	Netherlands	Dordrecht	Chemours Netherlands	Leaves (Crataegus monogyna)		PFOS	<0.4	ng/g ww	85000	m		2016	Biota_Plant	C8-PFOS	PFSA	0	µg/kg	ww	85	Brandsma2019
803	Netherlands	Dordrecht	Chemours Netherlands	Leaves (Crataegus monogyna)		PFNA	<0.3	ng/g ww	500	m		2016	Biota_Plant	C9-PFNA	PFCA	0	µg/kg	ww	0.5	Brandsma2019
804	Netherlands	Dordrecht	Chemours Netherlands	Leaves (Crataegus monogyna)		PFNA	<0.4	ng/g ww	85000	m		2016	Biota_Plant	C9-PFNA	PFCA	0	µg/kg	ww	85	Brandsma2019
805	Netherlands	Dordrecht	Chemours Netherlands	Leaves (Crataegus monogyna)		GenX	86	ng/g ww	500	m		2016	Biota_Plant	HFPO-DA	PFECA	86	µg/kg	ww	0.5	Brandsma2019
806	Netherlands	Dordrecht	Chemours Netherlands	Leaves (Crataegus monogyna)		GenX	<0.3	ng/g ww	85000	m		2016	Biota_Plant	HFPO-DA	PFECA	0	µg/kg	ww	85	Brandsma2019
807	Netherlands	Dordrecht	Chemours Netherlands	Leaves (Crataegus monogyna)		sum PFAS	156.5	ng/g ww	50	m		2016	Biota_Plant	sum PFAS	sum PFAS	156.5	µg/kg	ww	0.05	Brandsma2019
808	Netherlands	Dordrecht	Chemours Netherlands	Leaves (Crataegus monogyna)		sum PFAS	1.1	ng/g ww	85000	m		2016	Biota_Plant	sum PFAS	sum PFAS	1.1	µg/kg	ww	85	Brandsma2019
809	Netherlands	Dordrecht	Chemours Netherlands	Leaves (Fraxinus excelsior)		6:2 FTS	<0.3	ng/g ww	800	m		2016	Biota_Plant	6:2 FTS	FTSA	0	µg/kg	ww	0.8	Brandsma2019
810	Netherlands	Dordrecht	Chemours Netherlands	Leaves (Fraxinus excelsior)		PFDA	<0.3	ng/g ww	800	m		2016	Biota_Plant	C10-PFDA	PFCA	0	µg/kg	ww	0.8	Brandsma2019
811	Netherlands	Dordrecht	Chemours Netherlands	Leaves (Fraxinus excelsior)		PFUnDA	<0.4	ng/g ww	800	m		2016	Biota_Plant	C11-PFUnDA	PFCA	0	µg/kg	ww	0.8	Brandsma2019
812	Netherlands	Dordrecht	Chemours Netherlands	Leaves (Fraxinus excelsior)		PFDoDA	<0.3	ng/g ww	800	m		2016	Biota_Plant	C12-PFDoDA	PFCA	0	µg/kg	ww	0.8	Brandsma2019
813	Netherlands	Dordrecht	Chemours Netherlands	Leaves (Fraxinus excelsior)		PFBA	<0.2	ng/g ww	800	m		2016	Biota_Plant	C4-PFBA	PFCA	0	µg/kg	ww	0.8	Brandsma2019
814	Netherlands	Dordrecht	Chemours Netherlands	Leaves (Fraxinus excelsior)		PFBA	22	ng/g ww	800	m		2016	Biota_Plant	C4-PFBA	PFCA	22	µg/kg	ww	0.8	Brandsma2019
815	Netherlands	Dordrecht	Chemours Netherlands	Leaves (Fraxinus excelsior)		PFPeA	<0.3	ng/g ww	800	m		2016	Biota_Plant	C5-PFPeA	PFCA	0	µg/kg	ww	0.8	Brandsma2019
816	Netherlands	Dordrecht	Chemours Netherlands	Leaves (Fraxinus excelsior)		PFHxA	<0.3	ng/g ww	800	m		2016	Biota_Plant	C6-PFHxA	PFCA	0	µg/kg	ww	0.8	Brandsma2019
817	Netherlands	Dordrecht	Chemours Netherlands	Leaves (Fraxinus excelsior)		PFHxS	<0.3	ng/g ww	800	m		2016	Biota_Plant	C6-PFHxS	PFSA	0	µg/kg	ww	0.8	Brandsma2019
818	Netherlands	Dordrecht	Chemours Netherlands	Leaves (Fraxinus excelsior)		PFHpA	<0.3	ng/g ww	800	m		2016	Biota_Plant	C7-PFHpA	PFCA	0	µg/kg	ww	0.8	Brandsma2019
819	Netherlands	Dordrecht	Chemours Netherlands	Leaves (Fraxinus excelsior)		PFHpS	<0.3	ng/g ww	800	m		2016	Biota_Plant	C7-PFHpS	PFSA	0	µg/kg	ww	0.8	Brandsma2019
820	Netherlands	Dordrecht	Chemours Netherlands	Leaves (Fraxinus excelsior)		PFOA	0.9	ng/g ww	800	m		2016	Biota_Plant	C8-PFOA	PFCA	0.9	µg/kg	ww	0.8	Brandsma2019
821	Netherlands	Dordrecht	Chemours Netherlands	Leaves (Fraxinus excelsior)		PFOS	<0.3	ng/g ww	800	m		2016	Biota_Plant	C8-PFOS	PFSA	0	µg/kg	ww	0.8	Brandsma2019
822	Netherlands	Dordrecht	Chemours Netherlands	Leaves (Fraxinus excelsior)		PFNA	<0.3	ng/g ww	800	m		2016	Biota_Plant	C9-PFNA	PFCA	0	µg/kg	ww	0.8	Brandsma2019
823	Netherlands	Dordrecht	Chemours Netherlands	Leaves (Fraxinus excelsior)		GenX	16	ng/g ww	3000	m		2016	Biota_Plant	HFPO-DA	PFECA	16	µg/kg	ww	3	Brandsma2019
824	Netherlands	Dordrecht	Chemours Netherlands	Leaves (Fraxinus excelsior)		sum PFAS	38.9	ng/g ww	800	m		2016	Biota_Plant	sum PFAS	sum PFAS	38.9	µg/kg	ww	0.8	Brandsma2019
825	Netherlands	Dordrecht	Chemours Netherlands	Leaves (Platanus hispanica)		6:2 FTS	<0.2	ng/g ww	3000	m		2016	Biota_Plant	6:2 FTS	FTSA	0	µg/kg	ww	3	Brandsma2019
826	Netherlands	Dordrecht	Chemours Netherlands	Leaves (Platanus hispanica)		PFDA	<0.2	ng/g ww	3000	m		2016	Biota_Plant	C10-PFDA	PFCA	0	µg/kg	ww	3	Brandsma2019
827	Netherlands	Dordrecht	Chemours Netherlands	Leaves (Platanus hispanica)		PFUnDA	<Ο.4	ng/g ww	3000	m		2016	Biota_Plant	C11-PFUnDA	PFCA	0	µg/kg	ww	3	Brandsma2019
828	Netherlands	Dordrecht	Chemours Netherlands	Leaves (Platanus hispanica)		PFDoDA	<0.3	ng/g ww	3000	m		2016	Biota_Plant	C12-PFDoDA	PFCA	0	µg/kg	ww	3	Brandsma2019
829	Netherlands	Dordrecht	Chemours Netherlands	Leaves (Platanus hispanica)		PFBA	0.5	ng/g ww	3000	m		2016	Biota_Plant	C4-PFBA	PFCA	0.5	µg/kg	ww	3	Brandsma2019
830	Netherlands	Dordrecht	Chemours Netherlands	Leaves (Platanus hispanica)		PFBA	3.5	ng/g ww	3000	m		2016	Biota_Plant	C4-PFBA	PFCA	3.5	µg/kg	ww	3	Brandsma2019
831	Netherlands	Dordrecht	Chemours Netherlands	Leaves (Platanus hispanica)		PFPeA	<0.3	ng/g ww	3000	m		2016	Biota_Plant	C5-PFPeA	PFCA	0	µg/kg	ww	3	Brandsma2019
832	Netherlands	Dordrecht	Chemours Netherlands	Leaves (Platanus hispanica)		PFHxA	<0.2	ng/g ww	3000	m		2016	Biota_Plant	C6-PFHxA	PFCA	0	µg/kg	ww	3	Brandsma2019
833	Netherlands	Dordrecht	Chemours Netherlands	Leaves (Platanus hispanica)		PFHxS	<0.2	ng/g ww	3000	m		2016	Biota_Plant	C6-PFHxS	PFSA	0	µg/kg	ww	3	Brandsma2019
834	Netherlands	Dordrecht	Chemours Netherlands	Leaves (Platanus hispanica)		PFHpA	0.5	ng/g ww	3000	m		2016	Biota_Plant	C7-PFHpA	PFCA	0.5	µg/kg	ww	3	Brandsma2019
835	Netherlands	Dordrecht	Chemours Netherlands	Leaves (Platanus hispanica)		PFHpS	<0.2	ng/g ww	3000	m		2016	Biota_Plant	C7-PFHpS	PFSA	0	µg/kg	ww	3	Brandsma2019
836	Netherlands	Dordrecht	Chemours Netherlands	Leaves (Platanus hispanica)		PFOA	16	ng/g ww	3000	m		2016	Biota_Plant	C8-PFOA	PFCA	16	µg/kg	ww	3	Brandsma2019
837	Netherlands	Dordrecht	Chemours Netherlands	Leaves (Platanus hispanica)		PFOS	<0.2	ng/g ww	3000	m		2016	Biota_Plant	C8-PFOS	PFSA	0	µg/kg	ww	3	Brandsma2019
838	Netherlands	Dordrecht	Chemours Netherlands	Leaves (Platanus hispanica)		PFNA	<0.2	ng/g ww	3000	m		2016	Biota_Plant	C9-PFNA	PFCA	0	µg/kg	ww	3	Brandsma2019
839	Netherlands	Dordrecht	Chemours Netherlands	Leaves (Platanus hispanica)		GenX	4.3	ng/g ww	3000	m		2016	Biota_Plant	HFPO-DA	PFECA	4.3	µg/kg	ww	3	Brandsma2019
840	Netherlands	Dordrecht	Chemours Netherlands	Leaves (Platanus hispanica)		sum PFAS	24.8	ng/g ww	3000	m		2016	Biota_Plant	sum PFAS	sum PFAS	24.8	µg/kg	ww	3	Brandsma2019
841	Netherlands	Dordrecht	Chemours Netherlands	Leaves (Rubus fruticosus)		6:2 FTS	<0.2	ng/g ww	200	m		2016	Biota_Plant	6:2 FTS	FTSA	0	µg/kg	ww	0.2	Brandsma2019
842	Netherlands	Dordrecht	Chemours Netherlands	Leaves (Rubus fruticosus)		PFDA	<0.2	ng/g ww	200	m		2016	Biota_Plant	C10-PFDA	PFCA	0	µg/kg	ww	0.2	Brandsma2019
843	Netherlands	Dordrecht	Chemours Netherlands	Leaves (Rubus fruticosus)		PFUnDA	<0.3	ng/g ww	200	m		2016	Biota_Plant	C11-PFUnDA	PFCA	0	µg/kg	ww	0.2	Brandsma2019
844	Netherlands	Dordrecht	Chemours Netherlands	Leaves (Rubus fruticosus)		PFDoDA	<0.3	ng/g ww	200	m		2016	Biota_Plant	C12-PFDoDA	PFCA	0	µg/kg	ww	0.2	Brandsma2019
845	Netherlands	Dordrecht	Chemours Netherlands	Leaves (Rubus fruticosus)		PFBA	<3.9	ng/g ww	200	m		2016	Biota_Plant	C4-PFBA	PFCA	0	µg/kg	ww	0.2	Brandsma2019
846	Netherlands	Dordrecht	Chemours Netherlands	Leaves (Rubus fruticosus)		PFBA	<0.2	ng/g ww	200	m		2016	Biota_Plant	C4-PFBA	PFCA	0	µg/kg	ww	0.2	Brandsma2019
847	Netherlands	Dordrecht	Chemours Netherlands	Leaves (Rubus fruticosus)		PFPeA	<0.3	ng/g ww	200	m		2016	Biota_Plant	C5-PFPeA	PFCA	0	µg/kg	ww	0.2	Brandsma2019
848	Netherlands	Dordrecht	Chemours Netherlands	Leaves (Rubus fruticosus)		PFHxA	<0.2	ng/g ww	200	m		2016	Biota_Plant	C6-PFHxA	PFCA	0	µg/kg	ww	0.2	Brandsma2019
849	Netherlands	Dordrecht	Chemours Netherlands	Leaves (Rubus fruticosus)		PFHxS	<0.2	ng/g ww	200	m		2016	Biota_Plant	C6-PFHxS	PFSA	0	µg/kg	ww	0.2	Brandsma2019
850	Netherlands	Dordrecht	Chemours Netherlands	Leaves (Rubus fruticosus)		PFHpA	<0.2	ng/g ww	200	m		2016	Biota_Plant	C7-PFHpA	PFCA	0	µg/kg	ww	0.2	Brandsma2019
851	Netherlands	Dordrecht	Chemours Netherlands	Leaves (Rubus fruticosus)		PFHpS	<0.2	ng/g ww	200	m		2016	Biota_Plant	C7-PFHpS	PFSA	0	µg/kg	ww	0.2	Brandsma2019
852	Netherlands	Dordrecht	Chemours Netherlands	Leaves (Rubus fruticosus)		PFOA	1	ng/g ww	200	m		2016	Biota_Plant	C8-PFOA	PFCA	1	µg/kg	ww	0.2	Brandsma2019
853	Netherlands	Dordrecht	Chemours Netherlands	Leaves (Rubus fruticosus)		PFOS	<0.2	ng/g ww	200	m		2016	Biota_Plant	C8-PFOS	PFSA	0	µg/kg	ww	0.2	Brandsma2019
854	Netherlands	Dordrecht	Chemours Netherlands	Leaves (Rubus fruticosus)		PFNA	<0.2	ng/g ww	200	m		2016	Biota_Plant	C9-PFNA	PFCA	0	µg/kg	ww	0.2	Brandsma2019
855	Netherlands	Dordrecht	Chemours Netherlands	Leaves (Rubus fruticosus)		GenX	13	ng/g ww	200	m		2016	Biota_Plant	HFPO-DA	PFECA	13	µg/kg	ww	0.2	Brandsma2019
856	Netherlands	Dordrecht	Chemours Netherlands	Leaves (Rubusfruticosus)		sum PFAS	14	ng/g ww	200	m		2016	Biota_Plant	sum PFAS	sum PFAS	14	µg/kg	ww	0.2	Brandsma2019
857	Netherlands	Dordrecht	Chemours Netherlands	air (aerosol)		6:2 FTS	0.1	pg/m3	25	km		2021	Air_particulate	6:2 FTS	FTSA	1e-07	µg/L		25	Dalmijn2025a
858	Netherlands	Dordrecht	Chemours Netherlands	air (aerosol)		6:2 FTS	0.11	pg/m3	25	km		2021	Air_particulate	6:2 FTS	FTSA	1.1e-07	µg/L		25	Dalmijn2025a
859	Netherlands	Dordrecht	Chemours Netherlands	air (aerosol)		6:2 FTS	0.12	pg/m3	25	km		2021	Air_particulate	6:2 FTS	FTSA	1.2e-07	µg/L		25	Dalmijn2025a
860	Netherlands	Dordrecht	Chemours Netherlands	air (aerosol)		6:2 FTS	0.16	pg/m3	25	km		2021	Air_particulate	6:2 FTS	FTSA	1.6e-07	µg/L		25	Dalmijn2025a
861	Netherlands	Dordrecht	Chemours Netherlands	air (aerosol)		6:2 FTS	0.16	pg/m3	25	km		2021	Air_particulate	6:2 FTS	FTSA	1.6e-07	µg/L		25	Dalmijn2025a
862	Netherlands	Dordrecht	Chemours Netherlands	air (aerosol)		6:2 FTS	0.17	pg/m3	25	km		2021	Air_particulate	6:2 FTS	FTSA	1.7e-07	µg/L		25	Dalmijn2025a
863	Netherlands	Dordrecht	Chemours Netherlands	air (aerosol)		6:2 FTS	0.18	pg/m3	25	km		2021	Air_particulate	6:2 FTS	FTSA	1.8e-07	µg/L		25	Dalmijn2025a
864	Netherlands	Dordrecht	Chemours Netherlands	air (aerosol)		6:2 FTS	0.2	pg/m3	25	km		2021	Air_particulate	6:2 FTS	FTSA	2e-07	µg/L		25	Dalmijn2025a
865	Netherlands	Dordrecht	Chemours Netherlands	air (aerosol)		6:2 FTS	0.22	pg/m3	25	km		2021	Air_particulate	6:2 FTS	FTSA	2.2e-07	µg/L		25	Dalmijn2025a
866	Netherlands	Dordrecht	Chemours Netherlands	air (aerosol)		6:2 FTS	0.22	pg/m3	25	km		2021	Air_particulate	6:2 FTS	FTSA	2.2e-07	µg/L		25	Dalmijn2025a
867	Netherlands	Dordrecht	Chemours Netherlands	air (aerosol)		6:2 FTS	0.27	pg/m3	25	km		2021	Air_particulate	6:2 FTS	FTSA	2.7e-07	µg/L		25	Dalmijn2025a
868	Netherlands	Dordrecht	Chemours Netherlands	air (aerosol)		6:2 FTS	0.27	pg/m3	25	km		2021	Air_particulate	6:2 FTS	FTSA	2.7e-07	µg/L		25	Dalmijn2025a
869	Netherlands	Dordrecht	Chemours Netherlands	air (aerosol)		6:2 FTS	0.28	pg/m3	25	km		2021	Air_particulate	6:2 FTS	FTSA	2.8e-07	µg/L		25	Dalmijn2025a
870	Netherlands	Dordrecht	Chemours Netherlands	air (aerosol)		6:2 FTS	0.28	pg/m3	25	km		2021	Air_particulate	6:2 FTS	FTSA	2.8e-07	µg/L		25	Dalmijn2025a
871	Netherlands	Dordrecht	Chemours Netherlands	air (aerosol)		6:2 FTS	0.3	pg/m3	25	km		2021	Air_particulate	6:2 FTS	FTSA	3e-07	µg/L		25	Dalmijn2025a
872	Netherlands	Dordrecht	Chemours Netherlands	air (aerosol)		6:2 FTS	0.3	pg/m3	25	km		2021	Air_particulate	6:2 FTS	FTSA	3e-07	µg/L		25	Dalmijn2025a
873	Netherlands	Dordrecht	Chemours Netherlands	air (aerosol)		6:2 FTS	0.33	pg/m3	25	km		2021	Air_particulate	6:2 FTS	FTSA	3.3e-07	µg/L		25	Dalmijn2025a
874	Netherlands	Dordrecht	Chemours Netherlands	air (aerosol)		6:2 FTS	0.33	pg/m3	25	km		2021	Air_particulate	6:2 FTS	FTSA	3.3e-07	µg/L		25	Dalmijn2025a
875	Netherlands	Dordrecht	Chemours Netherlands	air (aerosol)		6:2 FTS	0.36	pg/m3	25	km		2021	Air_particulate	6:2 FTS	FTSA	3.6e-07	µg/L		25	Dalmijn2025a
876	Netherlands	Dordrecht	Chemours Netherlands	air (aerosol)		6:2 FTS	0.36	pg/m3	25	km		2021	Air_particulate	6:2 FTS	FTSA	3.6e-07	µg/L		25	Dalmijn2025a
877	Netherlands	Dordrecht	Chemours Netherlands	air (aerosol)		6:2 FTS	0.37	pg/m3	25	km		2021	Air_particulate	6:2 FTS	FTSA	3.7e-07	µg/L		25	Dalmijn2025a
878	Netherlands	Dordrecht	Chemours Netherlands	air (aerosol)		6:2 FTS	0.38	pg/m3	25	km		2021	Air_particulate	6:2 FTS	FTSA	3.8e-07	µg/L		25	Dalmijn2025a
879	Netherlands	Dordrecht	Chemours Netherlands	air (aerosol)		6:2 FTS	0.41	pg/m3	25	km		2021	Air_particulate	6:2 FTS	FTSA	4.1e-07	µg/L		25	Dalmijn2025a
880	Netherlands	Dordrecht	Chemours Netherlands	air (aerosol)		6:2 FTS	0.42	pg/m3	25	km		2021	Air_particulate	6:2 FTS	FTSA	4.2e-07	µg/L		25	Dalmijn2025a
881	Netherlands	Dordrecht	Chemours Netherlands	air (aerosol)		6:2 FTS	0.44	pg/m3	25	km		2021	Air_particulate	6:2 FTS	FTSA	4.4e-07	µg/L		25	Dalmijn2025a
882	Netherlands	Dordrecht	Chemours Netherlands	air (aerosol)		6:2 FTS	0.46	pg/m3	25	km		2021	Air_particulate	6:2 FTS	FTSA	4.6e-07	µg/L		25	Dalmijn2025a
883	Netherlands	Dordrecht	Chemours Netherlands	air (aerosol)		6:2 FTS	0.46	pg/m3	25	km		2021	Air_particulate	6:2 FTS	FTSA	4.6e-07	µg/L		25	Dalmijn2025a
884	Netherlands	Dordrecht	Chemours Netherlands	air (aerosol)		6:2 FTS	0.46	pg/m3	25	km		2021	Air_particulate	6:2 FTS	FTSA	4.6e-07	µg/L		25	Dalmijn2025a
885	Netherlands	Dordrecht	Chemours Netherlands	air (aerosol)		6:2 FTS	0.48	pg/m3	25	km		2021	Air_particulate	6:2 FTS	FTSA	4.8e-07	µg/L		25	Dalmijn2025a
886	Netherlands	Dordrecht	Chemours Netherlands	air (aerosol)		6:2 FTS	0.52	pg/m3	25	km		2021	Air_particulate	6:2 FTS	FTSA	5.2e-07	µg/L		25	Dalmijn2025a
887	Netherlands	Dordrecht	Chemours Netherlands	air (aerosol)		6:2 FTS	0.55	pg/m3	25	km		2021	Air_particulate	6:2 FTS	FTSA	5.5e-07	µg/L		25	Dalmijn2025a
888	Netherlands	Dordrecht	Chemours Netherlands	air (aerosol)		6:2 FTS	0.55	pg/m3	25	km		2021	Air_particulate	6:2 FTS	FTSA	5.5e-07	µg/L		25	Dalmijn2025a
889	Netherlands	Dordrecht	Chemours Netherlands	air (aerosol)		6:2 FTS	0.55	pg/m3	25	km		2021	Air_particulate	6:2 FTS	FTSA	5.5e-07	µg/L		25	Dalmijn2025a
890	Netherlands	Dordrecht	Chemours Netherlands	air (aerosol)		6:2 FTS	0.64	pg/m3	25	km		2021	Air_particulate	6:2 FTS	FTSA	6.4e-07	µg/L		25	Dalmijn2025a
891	Netherlands	Dordrecht	Chemours Netherlands	air (aerosol)		6:2 FTS	0.64	pg/m3	25	km		2021	Air_particulate	6:2 FTS	FTSA	6.4e-07	µg/L		25	Dalmijn2025a
892	Netherlands	Dordrecht	Chemours Netherlands	air (aerosol)		6:2 FTS	0.66	pg/m3	25	km		2021	Air_particulate	6:2 FTS	FTSA	6.6e-07	µg/L		25	Dalmijn2025a
893	Netherlands	Dordrecht	Chemours Netherlands	air (aerosol)		6:2 FTS	0.7	pg/m3	25	km		2021	Air_particulate	6:2 FTS	FTSA	7e-07	µg/L		25	Dalmijn2025a
894	Netherlands	Dordrecht	Chemours Netherlands	air (aerosol)		6:2 FTS	0.71	pg/m3	25	km		2021	Air_particulate	6:2 FTS	FTSA	7.1e-07	µg/L		25	Dalmijn2025a
895	Netherlands	Dordrecht	Chemours Netherlands	air (aerosol)		6:2 FTS	0.84	pg/m3	25	km		2021	Air_particulate	6:2 FTS	FTSA	8.4e-07	µg/L		25	Dalmijn2025a
896	Netherlands	Dordrecht	Chemours Netherlands	air (aerosol)		6:2 FTS	0.96	pg/m3	25	km		2021	Air_particulate	6:2 FTS	FTSA	9.6e-07	µg/L		25	Dalmijn2025a
897	Netherlands	Dordrecht	Chemours Netherlands	air (aerosol)		6:2 FTS	1.09	pg/m3	25	km		2021	Air_particulate	6:2 FTS	FTSA	1.09e-06	µg/L		25	Dalmijn2025a
898	Netherlands	Dordrecht	Chemours Netherlands	air (aerosol)		6:2 FTS	1.19	pg/m3	25	km		2021	Air_particulate	6:2 FTS	FTSA	1.19e-06	µg/L		25	Dalmijn2025a
899	Netherlands	Dordrecht	Chemours Netherlands	air (aerosol)		6:2 FTS	1.4	pg/m3	25	km		2021	Air_particulate	6:2 FTS	FTSA	1.4e-06	µg/L		25	Dalmijn2025a
900	Netherlands	Dordrecht	Chemours Netherlands	air (aerosol)		PFDA	<MDL	pg/m3	25	km		2021	Air_particulate	C10-PFDA	PFCA	0	µg/L		25	Dalmijn2025a
901	Netherlands	Dordrecht	Chemours Netherlands	air (aerosol)		PFDA	<MDL	pg/m3	25	km		2021	Air_particulate	C10-PFDA	PFCA	0	µg/L		25	Dalmijn2025a
902	Netherlands	Dordrecht	Chemours Netherlands	air (aerosol)		PFDA	<MDL	pg/m3	25	km		2021	Air_particulate	C10-PFDA	PFCA	0	µg/L		25	Dalmijn2025a
903	Netherlands	Dordrecht	Chemours Netherlands	air (aerosol)		PFDA	<MDL	pg/m3	25	km		2021	Air_particulate	C10-PFDA	PFCA	0	µg/L		25	Dalmijn2025a
904	Netherlands	Dordrecht	Chemours Netherlands	air (aerosol)		PFDA	<MDL	pg/m3	25	km		2021	Air_particulate	C10-PFDA	PFCA	0	µg/L		25	Dalmijn2025a
905	Netherlands	Dordrecht	Chemours Netherlands	air (aerosol)		PFDA	0	pg/m3	25	km		2021	Air_particulate	C10-PFDA	PFCA	0	µg/L		25	Dalmijn2025a
906	Netherlands	Dordrecht	Chemours Netherlands	air (aerosol)		PFDA	<MDL	pg/m3	25	km		2021	Air_particulate	C10-PFDA	PFCA	0	µg/L		25	Dalmijn2025a
907	Netherlands	Dordrecht	Chemours Netherlands	air (aerosol)		PFDA	<MDL	pg/m3	25	km		2021	Air_particulate	C10-PFDA	PFCA	0	µg/L		25	Dalmijn2025a
908	Netherlands	Dordrecht	Chemours Netherlands	air (aerosol)		PFDA	<MDL	pg/m3	25	km		2021	Air_particulate	C10-PFDA	PFCA	0	µg/L		25	Dalmijn2025a
909	Netherlands	Dordrecht	Chemours Netherlands	air (aerosol)		PFDA	0.02	pg/m3	25	km		2021	Air_particulate	C10-PFDA	PFCA	2e-08	µg/L		25	Dalmijn2025a
910	Netherlands	Dordrecht	Chemours Netherlands	air (aerosol)		PFDA	0.02	pg/m3	25	km		2021	Air_particulate	C10-PFDA	PFCA	2e-08	µg/L		25	Dalmijn2025a
911	Netherlands	Dordrecht	Chemours Netherlands	air (aerosol)		PFDA	0.03	pg/m3	25	km		2021	Air_particulate	C10-PFDA	PFCA	3e-08	µg/L		25	Dalmijn2025a
912	Netherlands	Dordrecht	Chemours Netherlands	air (aerosol)		PFDA	0.04	pg/m3	25	km		2021	Air_particulate	C10-PFDA	PFCA	4e-08	µg/L		25	Dalmijn2025a
913	Netherlands	Dordrecht	Chemours Netherlands	air (aerosol)		PFDA	0.04	pg/m3	25	km		2021	Air_particulate	C10-PFDA	PFCA	4e-08	µg/L		25	Dalmijn2025a
914	Netherlands	Dordrecht	Chemours Netherlands	air (aerosol)		PFDA	0.05	pg/m3	25	km		2021	Air_particulate	C10-PFDA	PFCA	5e-08	µg/L		25	Dalmijn2025a
915	Netherlands	Dordrecht	Chemours Netherlands	air (aerosol)		PFDA	0.07	pg/m3	25	km		2021	Air_particulate	C10-PFDA	PFCA	7e-08	µg/L		25	Dalmijn2025a
916	Netherlands	Dordrecht	Chemours Netherlands	air (aerosol)		PFDA	0.07	pg/m3	25	km		2021	Air_particulate	C10-PFDA	PFCA	7e-08	µg/L		25	Dalmijn2025a
917	Netherlands	Dordrecht	Chemours Netherlands	air (aerosol)		PFDA	0.07	pg/m3	25	km		2021	Air_particulate	C10-PFDA	PFCA	7e-08	µg/L		25	Dalmijn2025a
918	Netherlands	Dordrecht	Chemours Netherlands	air (aerosol)		PFDA	0.07	pg/m3	25	km		2021	Air_particulate	C10-PFDA	PFCA	7e-08	µg/L		25	Dalmijn2025a
919	Netherlands	Dordrecht	Chemours Netherlands	air (aerosol)		PFDA	0.07	pg/m3	25	km		2021	Air_particulate	C10-PFDA	PFCA	7e-08	µg/L		25	Dalmijn2025a
920	Netherlands	Dordrecht	Chemours Netherlands	air (aerosol)		PFDA	0.08	pg/m3	25	km		2021	Air_particulate	C10-PFDA	PFCA	8e-08	µg/L		25	Dalmijn2025a
921	Netherlands	Dordrecht	Chemours Netherlands	air (aerosol)		PFDA	0.08	pg/m3	25	km		2021	Air_particulate	C10-PFDA	PFCA	8e-08	µg/L		25	Dalmijn2025a
922	Netherlands	Dordrecht	Chemours Netherlands	air (aerosol)		PFDA	0.1	pg/m3	25	km		2021	Air_particulate	C10-PFDA	PFCA	1e-07	µg/L		25	Dalmijn2025a
923	Netherlands	Dordrecht	Chemours Netherlands	air (aerosol)		PFDA	0.1	pg/m3	25	km		2021	Air_particulate	C10-PFDA	PFCA	1e-07	µg/L		25	Dalmijn2025a
924	Netherlands	Dordrecht	Chemours Netherlands	air (aerosol)		PFDA	0.11	pg/m3	25	km		2021	Air_particulate	C10-PFDA	PFCA	1.1e-07	µg/L		25	Dalmijn2025a
925	Netherlands	Dordrecht	Chemours Netherlands	air (aerosol)		PFDA	0.12	pg/m3	25	km		2021	Air_particulate	C10-PFDA	PFCA	1.2e-07	µg/L		25	Dalmijn2025a
926	Netherlands	Dordrecht	Chemours Netherlands	air (aerosol)		PFDA	0.12	pg/m3	25	km		2021	Air_particulate	C10-PFDA	PFCA	1.2e-07	µg/L		25	Dalmijn2025a
927	Netherlands	Dordrecht	Chemours Netherlands	air (aerosol)		PFDA	0.13	pg/m3	25	km		2021	Air_particulate	C10-PFDA	PFCA	1.3e-07	µg/L		25	Dalmijn2025a
928	Netherlands	Dordrecht	Chemours Netherlands	air (aerosol)		PFDA	0.14	pg/m3	25	km		2021	Air_particulate	C10-PFDA	PFCA	1.4e-07	µg/L		25	Dalmijn2025a
929	Netherlands	Dordrecht	Chemours Netherlands	air (aerosol)		PFDA	0.14	pg/m3	25	km		2021	Air_particulate	C10-PFDA	PFCA	1.4e-07	µg/L		25	Dalmijn2025a
930	Netherlands	Dordrecht	Chemours Netherlands	air (aerosol)		PFDA	0.15	pg/m3	25	km		2021	Air_particulate	C10-PFDA	PFCA	1.5e-07	µg/L		25	Dalmijn2025a
931	Netherlands	Dordrecht	Chemours Netherlands	air (aerosol)		PFDA	0.15	pg/m3	25	km		2021	Air_particulate	C10-PFDA	PFCA	1.5e-07	µg/L		25	Dalmijn2025a
932	Netherlands	Dordrecht	Chemours Netherlands	air (aerosol)		PFDA	0.17	pg/m3	25	km		2021	Air_particulate	C10-PFDA	PFCA	1.7e-07	µg/L		25	Dalmijn2025a
933	Netherlands	Dordrecht	Chemours Netherlands	air (aerosol)		PFDA	0.17	pg/m3	25	km		2021	Air_particulate	C10-PFDA	PFCA	1.7e-07	µg/L		25	Dalmijn2025a
934	Netherlands	Dordrecht	Chemours Netherlands	air (aerosol)		PFDA	0.25	pg/m3	25	km		2021	Air_particulate	C10-PFDA	PFCA	2.5e-07	µg/L		25	Dalmijn2025a
935	Netherlands	Dordrecht	Chemours Netherlands	air (aerosol)		PFDA	0.27	pg/m3	25	km		2021	Air_particulate	C10-PFDA	PFCA	2.7e-07	µg/L		25	Dalmijn2025a
936	Netherlands	Dordrecht	Chemours Netherlands	air (aerosol)		PFDA	0.34	pg/m3	25	km		2021	Air_particulate	C10-PFDA	PFCA	3.4e-07	µg/L		25	Dalmijn2025a
937	Netherlands	Dordrecht	Chemours Netherlands	air (aerosol)		PFDA	0.38	pg/m3	25	km		2021	Air_particulate	C10-PFDA	PFCA	3.8e-07	µg/L		25	Dalmijn2025a
938	Netherlands	Dordrecht	Chemours Netherlands	air (aerosol)		PFDA	0.52	pg/m3	25	km		2021	Air_particulate	C10-PFDA	PFCA	5.2e-07	µg/L		25	Dalmijn2025a
939	Netherlands	Dordrecht	Chemours Netherlands	air (aerosol)		PFDA	0.6	pg/m3	25	km		2021	Air_particulate	C10-PFDA	PFCA	6e-07	µg/L		25	Dalmijn2025a
940	Netherlands	Dordrecht	Chemours Netherlands	air (aerosol)		PFDA	No IS	pg/m3	25	km		2021	Air_particulate	C10-PFDA	PFCA		µg/L		25	Dalmijn2025a	internal standard was not observable
941	Netherlands	Dordrecht	Chemours Netherlands	air (aerosol)		PFDA	No IS	pg/m3	25	km		2021	Air_particulate	C10-PFDA	PFCA		µg/L		25	Dalmijn2025a	internal standard was not observable
942	Netherlands	Dordrecht	Chemours Netherlands	air (aerosol)		PFDA	No IS	pg/m3	25	km		2021	Air_particulate	C10-PFDA	PFCA		µg/L		25	Dalmijn2025a	internal standard was not observable
943	Netherlands	Dordrecht	Chemours Netherlands	air (aerosol)		PFUnDA	<MDL	pg/m3	25	km		2021	Air_particulate	C11-PFUnDA	PFCA	0	µg/L		25	Dalmijn2025a
944	Netherlands	Dordrecht	Chemours Netherlands	air (aerosol)		PFUnDA	<MDL	pg/m3	25	km		2021	Air_particulate	C11-PFUnDA	PFCA	0	µg/L		25	Dalmijn2025a
945	Netherlands	Dordrecht	Chemours Netherlands	air (aerosol)		PFUnDA	<MDL	pg/m3	25	km		2021	Air_particulate	C11-PFUnDA	PFCA	0	µg/L		25	Dalmijn2025a
946	Netherlands	Dordrecht	Chemours Netherlands	air (aerosol)		PFUnDA	<MDL	pg/m3	25	km		2021	Air_particulate	C11-PFUnDA	PFCA	0	µg/L		25	Dalmijn2025a
947	Netherlands	Dordrecht	Chemours Netherlands	air (aerosol)		PFUnDA	<MDL	pg/m3	25	km		2021	Air_particulate	C11-PFUnDA	PFCA	0	µg/L		25	Dalmijn2025a
948	Netherlands	Dordrecht	Chemours Netherlands	air (aerosol)		PFUnDA	<MDL	pg/m3	25	km		2021	Air_particulate	C11-PFUnDA	PFCA	0	µg/L		25	Dalmijn2025a
949	Netherlands	Dordrecht	Chemours Netherlands	air (aerosol)		PFUnDA	<MDL	pg/m3	25	km		2021	Air_particulate	C11-PFUnDA	PFCA	0	µg/L		25	Dalmijn2025a
950	Netherlands	Dordrecht	Chemours Netherlands	air (aerosol)		PFUnDA	<MDL	pg/m3	25	km		2021	Air_particulate	C11-PFUnDA	PFCA	0	µg/L		25	Dalmijn2025a
951	Netherlands	Dordrecht	Chemours Netherlands	air (aerosol)		PFUnDA	<MDL	pg/m3	25	km		2021	Air_particulate	C11-PFUnDA	PFCA	0	µg/L		25	Dalmijn2025a
952	Netherlands	Dordrecht	Chemours Netherlands	air (aerosol)		PFUnDA	<MDL	pg/m3	25	km		2021	Air_particulate	C11-PFUnDA	PFCA	0	µg/L		25	Dalmijn2025a
953	Netherlands	Dordrecht	Chemours Netherlands	air (aerosol)		PFUnDA	<MDL	pg/m3	25	km		2021	Air_particulate	C11-PFUnDA	PFCA	0	µg/L		25	Dalmijn2025a
954	Netherlands	Dordrecht	Chemours Netherlands	air (aerosol)		PFUnDA	<MDL	pg/m3	25	km		2021	Air_particulate	C11-PFUnDA	PFCA	0	µg/L		25	Dalmijn2025a
955	Netherlands	Dordrecht	Chemours Netherlands	air (aerosol)		PFUnDA	<MDL	pg/m3	25	km		2021	Air_particulate	C11-PFUnDA	PFCA	0	µg/L		25	Dalmijn2025a
956	Netherlands	Dordrecht	Chemours Netherlands	air (aerosol)		PFUnDA	<MDL	pg/m3	25	km		2021	Air_particulate	C11-PFUnDA	PFCA	0	µg/L		25	Dalmijn2025a
957	Netherlands	Dordrecht	Chemours Netherlands	air (aerosol)		PFUnDA	<MDL	pg/m3	25	km		2021	Air_particulate	C11-PFUnDA	PFCA	0	µg/L		25	Dalmijn2025a
958	Netherlands	Dordrecht	Chemours Netherlands	air (aerosol)		PFUnDA	<MDL	pg/m3	25	km		2021	Air_particulate	C11-PFUnDA	PFCA	0	µg/L		25	Dalmijn2025a
959	Netherlands	Dordrecht	Chemours Netherlands	air (aerosol)		PFUnDA	<MDL	pg/m3	25	km		2021	Air_particulate	C11-PFUnDA	PFCA	0	µg/L		25	Dalmijn2025a
960	Netherlands	Dordrecht	Chemours Netherlands	air (aerosol)		PFUnDA	<MDL	pg/m3	25	km		2021	Air_particulate	C11-PFUnDA	PFCA	0	µg/L		25	Dalmijn2025a
961	Netherlands	Dordrecht	Chemours Netherlands	air (aerosol)		PFUnDA	0	pg/m3	25	km		2021	Air_particulate	C11-PFUnDA	PFCA	0	µg/L		25	Dalmijn2025a
962	Netherlands	Dordrecht	Chemours Netherlands	air (aerosol)		PFUnDA	<MDL	pg/m3	25	km		2021	Air_particulate	C11-PFUnDA	PFCA	0	µg/L		25	Dalmijn2025a
963	Netherlands	Dordrecht	Chemours Netherlands	air (aerosol)		PFUnDA	<MDL	pg/m3	25	km		2021	Air_particulate	C11-PFUnDA	PFCA	0	µg/L		25	Dalmijn2025a
964	Netherlands	Dordrecht	Chemours Netherlands	air (aerosol)		PFUnDA	0.01	pg/m3	25	km		2021	Air_particulate	C11-PFUnDA	PFCA	1e-08	µg/L		25	Dalmijn2025a
965	Netherlands	Dordrecht	Chemours Netherlands	air (aerosol)		PFUnDA	0.02	pg/m3	25	km		2021	Air_particulate	C11-PFUnDA	PFCA	2e-08	µg/L		25	Dalmijn2025a
966	Netherlands	Dordrecht	Chemours Netherlands	air (aerosol)		PFUnDA	0.02	pg/m3	25	km		2021	Air_particulate	C11-PFUnDA	PFCA	2e-08	µg/L		25	Dalmijn2025a
967	Netherlands	Dordrecht	Chemours Netherlands	air (aerosol)		PFUnDA	0.03	pg/m3	25	km		2021	Air_particulate	C11-PFUnDA	PFCA	3e-08	µg/L		25	Dalmijn2025a
968	Netherlands	Dordrecht	Chemours Netherlands	air (aerosol)		PFUnDA	0.03	pg/m3	25	km		2021	Air_particulate	C11-PFUnDA	PFCA	3e-08	µg/L		25	Dalmijn2025a
969	Netherlands	Dordrecht	Chemours Netherlands	air (aerosol)		PFUnDA	0.03	pg/m3	25	km		2021	Air_particulate	C11-PFUnDA	PFCA	3e-08	µg/L		25	Dalmijn2025a
970	Netherlands	Dordrecht	Chemours Netherlands	air (aerosol)		PFUnDA	0.05	pg/m3	25	km		2021	Air_particulate	C11-PFUnDA	PFCA	5e-08	µg/L		25	Dalmijn2025a
971	Netherlands	Dordrecht	Chemours Netherlands	air (aerosol)		PFUnDA	0.05	pg/m3	25	km		2021	Air_particulate	C11-PFUnDA	PFCA	5e-08	µg/L		25	Dalmijn2025a
972	Netherlands	Dordrecht	Chemours Netherlands	air (aerosol)		PFUnDA	0.07	pg/m3	25	km		2021	Air_particulate	C11-PFUnDA	PFCA	7e-08	µg/L		25	Dalmijn2025a
973	Netherlands	Dordrecht	Chemours Netherlands	air (aerosol)		PFUnDA	0.1	pg/m3	25	km		2021	Air_particulate	C11-PFUnDA	PFCA	1e-07	µg/L		25	Dalmijn2025a
974	Netherlands	Dordrecht	Chemours Netherlands	air (aerosol)		PFUnDA	0.12	pg/m3	25	km		2021	Air_particulate	C11-PFUnDA	PFCA	1.2e-07	µg/L		25	Dalmijn2025a
975	Netherlands	Dordrecht	Chemours Netherlands	air (aerosol)		PFUnDA	0.18	pg/m3	25	km		2021	Air_particulate	C11-PFUnDA	PFCA	1.8e-07	µg/L		25	Dalmijn2025a
976	Netherlands	Dordrecht	Chemours Netherlands	air (aerosol)		PFUnDA	0.52	pg/m3	25	km		2021	Air_particulate	C11-PFUnDA	PFCA	5.2e-07	µg/L		25	Dalmijn2025a
977	Netherlands	Dordrecht	Chemours Netherlands	air (aerosol)		PFUnDA	No IS	pg/m3	25	km		2021	Air_particulate	C11-PFUnDA	PFCA		µg/L		25	Dalmijn2025a	internal standard was not observable
978	Netherlands	Dordrecht	Chemours Netherlands	air (aerosol)		PFUnDA	No IS	pg/m3	25	km		2021	Air_particulate	C11-PFUnDA	PFCA		µg/L		25	Dalmijn2025a	internal standard was not observable
979	Netherlands	Dordrecht	Chemours Netherlands	air (aerosol)		PFUnDA	No IS	pg/m3	25	km		2021	Air_particulate	C11-PFUnDA	PFCA		µg/L		25	Dalmijn2025a	internal standard was not observable
980	Netherlands	Dordrecht	Chemours Netherlands	air (aerosol)		PFUnDA	No IS	pg/m3	25	km		2021	Air_particulate	C11-PFUnDA	PFCA		µg/L		25	Dalmijn2025a	internal standard was not observable
981	Netherlands	Dordrecht	Chemours Netherlands	air (aerosol)		PFUnDA	No IS	pg/m3	25	km		2021	Air_particulate	C11-PFUnDA	PFCA		µg/L		25	Dalmijn2025a	internal standard was not observable
982	Netherlands	Dordrecht	Chemours Netherlands	air (aerosol)		PFUnDA	No IS	pg/m3	25	km		2021	Air_particulate	C11-PFUnDA	PFCA		µg/L		25	Dalmijn2025a	internal standard was not observable
983	Netherlands	Dordrecht	Chemours Netherlands	air (aerosol)		PFUnDA	No IS	pg/m3	25	km		2021	Air_particulate	C11-PFUnDA	PFCA		µg/L		25	Dalmijn2025a	internal standard was not observable
984	Netherlands	Dordrecht	Chemours Netherlands	air (aerosol)		PFUnDA	No IS	pg/m3	25	km		2021	Air_particulate	C11-PFUnDA	PFCA		µg/L		25	Dalmijn2025a	internal standard was not observable
985	Netherlands	Dordrecht	Chemours Netherlands	air (aerosol)		PFUnDA	No IS	pg/m3	25	km		2021	Air_particulate	C11-PFUnDA	PFCA		µg/L		25	Dalmijn2025a	internal standard was not observable
986	Netherlands	Dordrecht	Chemours Netherlands	air (aerosol)		PFDoDA	<MDL	pg/m3	25	km		2021	Air_particulate	C12-PFDoDA	PFCA	0	µg/L		25	Dalmijn2025a
987	Netherlands	Dordrecht	Chemours Netherlands	air (aerosol)		PFDoDA	<MDL	pg/m3	25	km		2021	Air_particulate	C12-PFDoDA	PFCA	0	µg/L		25	Dalmijn2025a
988	Netherlands	Dordrecht	Chemours Netherlands	air (aerosol)		PFDoDA	<MDL	pg/m3	25	km		2021	Air_particulate	C12-PFDoDA	PFCA	0	µg/L		25	Dalmijn2025a
989	Netherlands	Dordrecht	Chemours Netherlands	air (aerosol)		PFDoDA	<MDL	pg/m3	25	km		2021	Air_particulate	C12-PFDoDA	PFCA	0	µg/L		25	Dalmijn2025a
990	Netherlands	Dordrecht	Chemours Netherlands	air (aerosol)		PFDoDA	<MDL	pg/m3	25	km		2021	Air_particulate	C12-PFDoDA	PFCA	0	µg/L		25	Dalmijn2025a
991	Netherlands	Dordrecht	Chemours Netherlands	air (aerosol)		PFDoDA	<MDL	pg/m3	25	km		2021	Air_particulate	C12-PFDoDA	PFCA	0	µg/L		25	Dalmijn2025a
992	Netherlands	Dordrecht	Chemours Netherlands	air (aerosol)		PFDoDA	<MDL	pg/m3	25	km		2021	Air_particulate	C12-PFDoDA	PFCA	0	µg/L		25	Dalmijn2025a
993	Netherlands	Dordrecht	Chemours Netherlands	air (aerosol)		PFDoDA	<MDL	pg/m3	25	km		2021	Air_particulate	C12-PFDoDA	PFCA	0	µg/L		25	Dalmijn2025a
994	Netherlands	Dordrecht	Chemours Netherlands	air (aerosol)		PFDoDA	<MDL	pg/m3	25	km		2021	Air_particulate	C12-PFDoDA	PFCA	0	µg/L		25	Dalmijn2025a
995	Netherlands	Dordrecht	Chemours Netherlands	air (aerosol)		PFDoDA	<MDL	pg/m3	25	km		2021	Air_particulate	C12-PFDoDA	PFCA	0	µg/L		25	Dalmijn2025a
996	Netherlands	Dordrecht	Chemours Netherlands	air (aerosol)		PFDoDA	<MDL	pg/m3	25	km		2021	Air_particulate	C12-PFDoDA	PFCA	0	µg/L		25	Dalmijn2025a
997	Netherlands	Dordrecht	Chemours Netherlands	air (aerosol)		PFDoDA	<MDL	pg/m3	25	km		2021	Air_particulate	C12-PFDoDA	PFCA	0	µg/L		25	Dalmijn2025a
998	Netherlands	Dordrecht	Chemours Netherlands	air (aerosol)		PFDoDA	<MDL	pg/m3	25	km		2021	Air_particulate	C12-PFDoDA	PFCA	0	µg/L		25	Dalmijn2025a
999	Netherlands	Dordrecht	Chemours Netherlands	air (aerosol)		PFDoDA	<MDL	pg/m3	25	km		2021	Air_particulate	C12-PFDoDA	PFCA	0	µg/L		25	Dalmijn2025a
1000	Netherlands	Dordrecht	Chemours Netherlands	air (aerosol)		PFDoDA	<MDL	pg/m3	25	km		2021	Air_particulate	C12-PFDoDA	PFCA	0	µg/L		25	Dalmijn2025a
1001	Netherlands	Dordrecht	Chemours Netherlands	air (aerosol)		PFDoDA	<MDL	pg/m3	25	km		2021	Air_particulate	C12-PFDoDA	PFCA	0	µg/L		25	Dalmijn2025a
1002	Netherlands	Dordrecht	Chemours Netherlands	air (aerosol)		PFDoDA	<MDL	pg/m3	25	km		2021	Air_particulate	C12-PFDoDA	PFCA	0	µg/L		25	Dalmijn2025a
1003	Netherlands	Dordrecht	Chemours Netherlands	air (aerosol)		PFDoDA	<MDL	pg/m3	25	km		2021	Air_particulate	C12-PFDoDA	PFCA	0	µg/L		25	Dalmijn2025a
1004	Netherlands	Dordrecht	Chemours Netherlands	air (aerosol)		PFDoDA	<MDL	pg/m3	25	km		2021	Air_particulate	C12-PFDoDA	PFCA	0	µg/L		25	Dalmijn2025a
1005	Netherlands	Dordrecht	Chemours Netherlands	air (aerosol)		PFDoDA	0.01	pg/m3	25	km		2021	Air_particulate	C12-PFDoDA	PFCA	1e-08	µg/L		25	Dalmijn2025a
1006	Netherlands	Dordrecht	Chemours Netherlands	air (aerosol)		PFDoDA	0.01	pg/m3	25	km		2021	Air_particulate	C12-PFDoDA	PFCA	1e-08	µg/L		25	Dalmijn2025a
1007	Netherlands	Dordrecht	Chemours Netherlands	air (aerosol)		PFDoDA	0.03	pg/m3	25	km		2021	Air_particulate	C12-PFDoDA	PFCA	3e-08	µg/L		25	Dalmijn2025a
1008	Netherlands	Dordrecht	Chemours Netherlands	air (aerosol)		PFDoDA	0.03	pg/m3	25	km		2021	Air_particulate	C12-PFDoDA	PFCA	3e-08	µg/L		25	Dalmijn2025a
1009	Netherlands	Dordrecht	Chemours Netherlands	air (aerosol)		PFDoDA	0.04	pg/m3	25	km		2021	Air_particulate	C12-PFDoDA	PFCA	4e-08	µg/L		25	Dalmijn2025a
1010	Netherlands	Dordrecht	Chemours Netherlands	air (aerosol)		PFDoDA	0.06	pg/m3	25	km		2021	Air_particulate	C12-PFDoDA	PFCA	6e-08	µg/L		25	Dalmijn2025a
1011	Netherlands	Dordrecht	Chemours Netherlands	air (aerosol)		PFDoDA	0.07	pg/m3	25	km		2021	Air_particulate	C12-PFDoDA	PFCA	7e-08	µg/L		25	Dalmijn2025a
1012	Netherlands	Dordrecht	Chemours Netherlands	air (aerosol)		PFDoDA	0.1	pg/m3	25	km		2021	Air_particulate	C12-PFDoDA	PFCA	1e-07	µg/L		25	Dalmijn2025a
1013	Netherlands	Dordrecht	Chemours Netherlands	air (aerosol)		PFDoDA	0.2	pg/m3	25	km		2021	Air_particulate	C12-PFDoDA	PFCA	2e-07	µg/L		25	Dalmijn2025a
1014	Netherlands	Dordrecht	Chemours Netherlands	air (aerosol)		PFDoDA	0.65	pg/m3	25	km		2021	Air_particulate	C12-PFDoDA	PFCA	6.5e-07	µg/L		25	Dalmijn2025a
1015	Netherlands	Dordrecht	Chemours Netherlands	air (aerosol)		PFDoDA	No IS	pg/m3	25	km		2021	Air_particulate	C12-PFDoDA	PFCA		µg/L		25	Dalmijn2025a	internal standard was not observable
1016	Netherlands	Dordrecht	Chemours Netherlands	air (aerosol)		PFDoDA	No IS	pg/m3	25	km		2021	Air_particulate	C12-PFDoDA	PFCA		µg/L		25	Dalmijn2025a	internal standard was not observable
1017	Netherlands	Dordrecht	Chemours Netherlands	air (aerosol)		PFDoDA	No IS	pg/m3	25	km		2021	Air_particulate	C12-PFDoDA	PFCA		µg/L		25	Dalmijn2025a	internal standard was not observable
1018	Netherlands	Dordrecht	Chemours Netherlands	air (aerosol)		PFDoDA	No IS	pg/m3	25	km		2021	Air_particulate	C12-PFDoDA	PFCA		µg/L		25	Dalmijn2025a	internal standard was not observable
1019	Netherlands	Dordrecht	Chemours Netherlands	air (aerosol)		PFDoDA	No IS	pg/m3	25	km		2021	Air_particulate	C12-PFDoDA	PFCA		µg/L		25	Dalmijn2025a	internal standard was not observable
1020	Netherlands	Dordrecht	Chemours Netherlands	air (aerosol)		PFDoDA	No IS	pg/m3	25	km		2021	Air_particulate	C12-PFDoDA	PFCA		µg/L		25	Dalmijn2025a	internal standard was not observable
1021	Netherlands	Dordrecht	Chemours Netherlands	air (aerosol)		PFDoDA	No IS	pg/m3	25	km		2021	Air_particulate	C12-PFDoDA	PFCA		µg/L		25	Dalmijn2025a	internal standard was not observable
1022	Netherlands	Dordrecht	Chemours Netherlands	air (aerosol)		PFDoDA	No IS	pg/m3	25	km		2021	Air_particulate	C12-PFDoDA	PFCA		µg/L		25	Dalmijn2025a	internal standard was not observable
1023	Netherlands	Dordrecht	Chemours Netherlands	air (aerosol)		PFDoDA	No IS	pg/m3	25	km		2021	Air_particulate	C12-PFDoDA	PFCA		µg/L		25	Dalmijn2025a	internal standard was not observable
1024	Netherlands	Dordrecht	Chemours Netherlands	air (aerosol)		PFDoDA	No IS	pg/m3	25	km		2021	Air_particulate	C12-PFDoDA	PFCA		µg/L		25	Dalmijn2025a	internal standard was not observable
1025	Netherlands	Dordrecht	Chemours Netherlands	air (aerosol)		PFDoDA	No IS	pg/m3	25	km		2021	Air_particulate	C12-PFDoDA	PFCA		µg/L		25	Dalmijn2025a	internal standard was not observable
1026	Netherlands	Dordrecht	Chemours Netherlands	air (aerosol)		PFDoDA	No IS	pg/m3	25	km		2021	Air_particulate	C12-PFDoDA	PFCA		µg/L		25	Dalmijn2025a	internal standard was not observable
1027	Netherlands	Dordrecht	Chemours Netherlands	air (aerosol)		PFDoDA	No IS	pg/m3	25	km		2021	Air_particulate	C12-PFDoDA	PFCA		µg/L		25	Dalmijn2025a	internal standard was not observable
1028	Netherlands	Dordrecht	Chemours Netherlands	air (aerosol)		PFDoDA	No IS	pg/m3	25	km		2021	Air_particulate	C12-PFDoDA	PFCA		µg/L		25	Dalmijn2025a	internal standard was not observable
1029	Netherlands	Dordrecht	Chemours Netherlands	air (aerosol)		PFTriDA	<MDL	pg/m3	25	km		2021	Air_particulate	C13-PFTrDA	PFCA	0	µg/L		25	Dalmijn2025a
1030	Netherlands	Dordrecht	Chemours Netherlands	air (aerosol)		PFTriDA	<MDL	pg/m3	25	km		2021	Air_particulate	C13-PFTrDA	PFCA	0	µg/L		25	Dalmijn2025a
1031	Netherlands	Dordrecht	Chemours Netherlands	air (aerosol)		PFTriDA	<MDL	pg/m3	25	km		2021	Air_particulate	C13-PFTrDA	PFCA	0	µg/L		25	Dalmijn2025a
1032	Netherlands	Dordrecht	Chemours Netherlands	air (aerosol)		PFTriDA	<MDL	pg/m3	25	km		2021	Air_particulate	C13-PFTrDA	PFCA	0	µg/L		25	Dalmijn2025a
1033	Netherlands	Dordrecht	Chemours Netherlands	air (aerosol)		PFTriDA	<MDL	pg/m3	25	km		2021	Air_particulate	C13-PFTrDA	PFCA	0	µg/L		25	Dalmijn2025a
1034	Netherlands	Dordrecht	Chemours Netherlands	air (aerosol)		PFTriDA	<MDL	pg/m3	25	km		2021	Air_particulate	C13-PFTrDA	PFCA	0	µg/L		25	Dalmijn2025a
1035	Netherlands	Dordrecht	Chemours Netherlands	air (aerosol)		PFTriDA	<MDL	pg/m3	25	km		2021	Air_particulate	C13-PFTrDA	PFCA	0	µg/L		25	Dalmijn2025a
1036	Netherlands	Dordrecht	Chemours Netherlands	air (aerosol)		PFTriDA	<MDL	pg/m3	25	km		2021	Air_particulate	C13-PFTrDA	PFCA	0	µg/L		25	Dalmijn2025a
1037	Netherlands	Dordrecht	Chemours Netherlands	air (aerosol)		PFTriDA	<MDL	pg/m3	25	km		2021	Air_particulate	C13-PFTrDA	PFCA	0	µg/L		25	Dalmijn2025a
1038	Netherlands	Dordrecht	Chemours Netherlands	air (aerosol)		PFTriDA	<MDL	pg/m3	25	km		2021	Air_particulate	C13-PFTrDA	PFCA	0	µg/L		25	Dalmijn2025a
1039	Netherlands	Dordrecht	Chemours Netherlands	air (aerosol)		PFTriDA	<MDL	pg/m3	25	km		2021	Air_particulate	C13-PFTrDA	PFCA	0	µg/L		25	Dalmijn2025a
1040	Netherlands	Dordrecht	Chemours Netherlands	air (aerosol)		PFTriDA	<MDL	pg/m3	25	km		2021	Air_particulate	C13-PFTrDA	PFCA	0	µg/L		25	Dalmijn2025a
1041	Netherlands	Dordrecht	Chemours Netherlands	air (aerosol)		PFTriDA	<MDL	pg/m3	25	km		2021	Air_particulate	C13-PFTrDA	PFCA	0	µg/L		25	Dalmijn2025a
1042	Netherlands	Dordrecht	Chemours Netherlands	air (aerosol)		PFTriDA	<MDL	pg/m3	25	km		2021	Air_particulate	C13-PFTrDA	PFCA	0	µg/L		25	Dalmijn2025a
1043	Netherlands	Dordrecht	Chemours Netherlands	air (aerosol)		PFTriDA	<MDL	pg/m3	25	km		2021	Air_particulate	C13-PFTrDA	PFCA	0	µg/L		25	Dalmijn2025a
1044	Netherlands	Dordrecht	Chemours Netherlands	air (aerosol)		PFTriDA	<MDL	pg/m3	25	km		2021	Air_particulate	C13-PFTrDA	PFCA	0	µg/L		25	Dalmijn2025a
1045	Netherlands	Dordrecht	Chemours Netherlands	air (aerosol)		PFTriDA	<MDL	pg/m3	25	km		2021	Air_particulate	C13-PFTrDA	PFCA	0	µg/L		25	Dalmijn2025a
1046	Netherlands	Dordrecht	Chemours Netherlands	air (aerosol)		PFTriDA	<MDL	pg/m3	25	km		2021	Air_particulate	C13-PFTrDA	PFCA	0	µg/L		25	Dalmijn2025a
1047	Netherlands	Dordrecht	Chemours Netherlands	air (aerosol)		PFTriDA	<MDL	pg/m3	25	km		2021	Air_particulate	C13-PFTrDA	PFCA	0	µg/L		25	Dalmijn2025a
1048	Netherlands	Dordrecht	Chemours Netherlands	air (aerosol)		PFTriDA	<MDL	pg/m3	25	km		2021	Air_particulate	C13-PFTrDA	PFCA	0	µg/L		25	Dalmijn2025a
1049	Netherlands	Dordrecht	Chemours Netherlands	air (aerosol)		PFTriDA	<MDL	pg/m3	25	km		2021	Air_particulate	C13-PFTrDA	PFCA	0	µg/L		25	Dalmijn2025a
1050	Netherlands	Dordrecht	Chemours Netherlands	air (aerosol)		PFTriDA	<MDL	pg/m3	25	km		2021	Air_particulate	C13-PFTrDA	PFCA	0	µg/L		25	Dalmijn2025a
1051	Netherlands	Dordrecht	Chemours Netherlands	air (aerosol)		PFTriDA	<MDL	pg/m3	25	km		2021	Air_particulate	C13-PFTrDA	PFCA	0	µg/L		25	Dalmijn2025a
1052	Netherlands	Dordrecht	Chemours Netherlands	air (aerosol)		PFTriDA	<MDL	pg/m3	25	km		2021	Air_particulate	C13-PFTrDA	PFCA	0	µg/L		25	Dalmijn2025a
1053	Netherlands	Dordrecht	Chemours Netherlands	air (aerosol)		PFTriDA	<MDL	pg/m3	25	km		2021	Air_particulate	C13-PFTrDA	PFCA	0	µg/L		25	Dalmijn2025a
1054	Netherlands	Dordrecht	Chemours Netherlands	air (aerosol)		PFTriDA	<MDL	pg/m3	25	km		2021	Air_particulate	C13-PFTrDA	PFCA	0	µg/L		25	Dalmijn2025a
1055	Netherlands	Dordrecht	Chemours Netherlands	air (aerosol)		PFTriDA	<MDL	pg/m3	25	km		2021	Air_particulate	C13-PFTrDA	PFCA	0	µg/L		25	Dalmijn2025a
1056	Netherlands	Dordrecht	Chemours Netherlands	air (aerosol)		PFTriDA	0.13	pg/m3	25	km		2021	Air_particulate	C13-PFTrDA	PFCA	1.3e-07	µg/L		25	Dalmijn2025a
1057	Netherlands	Dordrecht	Chemours Netherlands	air (aerosol)		PFTriDA	0.84	pg/m3	25	km		2021	Air_particulate	C13-PFTrDA	PFCA	8.4e-07	µg/L		25	Dalmijn2025a
1058	Netherlands	Dordrecht	Chemours Netherlands	air (aerosol)		PFTriDA	No IS	pg/m3	25	km		2021	Air_particulate	C13-PFTrDA	PFCA		µg/L		25	Dalmijn2025a	internal standard was not observable
1059	Netherlands	Dordrecht	Chemours Netherlands	air (aerosol)		PFTriDA	No IS	pg/m3	25	km		2021	Air_particulate	C13-PFTrDA	PFCA		µg/L		25	Dalmijn2025a	internal standard was not observable
1060	Netherlands	Dordrecht	Chemours Netherlands	air (aerosol)		PFTriDA	No IS	pg/m3	25	km		2021	Air_particulate	C13-PFTrDA	PFCA		µg/L		25	Dalmijn2025a	internal standard was not observable
1061	Netherlands	Dordrecht	Chemours Netherlands	air (aerosol)		PFTriDA	No IS	pg/m3	25	km		2021	Air_particulate	C13-PFTrDA	PFCA		µg/L		25	Dalmijn2025a	internal standard was not observable
1062	Netherlands	Dordrecht	Chemours Netherlands	air (aerosol)		PFTriDA	No IS	pg/m3	25	km		2021	Air_particulate	C13-PFTrDA	PFCA		µg/L		25	Dalmijn2025a	internal standard was not observable
1063	Netherlands	Dordrecht	Chemours Netherlands	air (aerosol)		PFTriDA	No IS	pg/m3	25	km		2021	Air_particulate	C13-PFTrDA	PFCA		µg/L		25	Dalmijn2025a	internal standard was not observable
1064	Netherlands	Dordrecht	Chemours Netherlands	air (aerosol)		PFTriDA	No IS	pg/m3	25	km		2021	Air_particulate	C13-PFTrDA	PFCA		µg/L		25	Dalmijn2025a	internal standard was not observable
1065	Netherlands	Dordrecht	Chemours Netherlands	air (aerosol)		PFTriDA	No IS	pg/m3	25	km		2021	Air_particulate	C13-PFTrDA	PFCA		µg/L		25	Dalmijn2025a	internal standard was not observable
1066	Netherlands	Dordrecht	Chemours Netherlands	air (aerosol)		PFTriDA	No IS	pg/m3	25	km		2021	Air_particulate	C13-PFTrDA	PFCA		µg/L		25	Dalmijn2025a	internal standard was not observable
1067	Netherlands	Dordrecht	Chemours Netherlands	air (aerosol)		PFTriDA	No IS	pg/m3	25	km		2021	Air_particulate	C13-PFTrDA	PFCA		µg/L		25	Dalmijn2025a	internal standard was not observable
1068	Netherlands	Dordrecht	Chemours Netherlands	air (aerosol)		PFTriDA	No IS	pg/m3	25	km		2021	Air_particulate	C13-PFTrDA	PFCA		µg/L		25	Dalmijn2025a	internal standard was not observable
1069	Netherlands	Dordrecht	Chemours Netherlands	air (aerosol)		PFTriDA	No IS	pg/m3	25	km		2021	Air_particulate	C13-PFTrDA	PFCA		µg/L		25	Dalmijn2025a	internal standard was not observable
1070	Netherlands	Dordrecht	Chemours Netherlands	air (aerosol)		PFTriDA	No IS	pg/m3	25	km		2021	Air_particulate	C13-PFTrDA	PFCA		µg/L		25	Dalmijn2025a	internal standard was not observable
1071	Netherlands	Dordrecht	Chemours Netherlands	air (aerosol)		PFTriDA	No IS	pg/m3	25	km		2021	Air_particulate	C13-PFTrDA	PFCA		µg/L		25	Dalmijn2025a	internal standard was not observable
1072	Netherlands	Dordrecht	Chemours Netherlands	air (aerosol)		PFTeDA	<MDL	pg/m3	25	km		2021	Air_particulate	C14-PFTeDA	PFCA	0	µg/L		25	Dalmijn2025a
1073	Netherlands	Dordrecht	Chemours Netherlands	air (aerosol)		PFTeDA	<MDL	pg/m3	25	km		2021	Air_particulate	C14-PFTeDA	PFCA	0	µg/L		25	Dalmijn2025a
1074	Netherlands	Dordrecht	Chemours Netherlands	air (aerosol)		PFTeDA	<MDL	pg/m3	25	km		2021	Air_particulate	C14-PFTeDA	PFCA	0	µg/L		25	Dalmijn2025a
1075	Netherlands	Dordrecht	Chemours Netherlands	air (aerosol)		PFTeDA	<MDL	pg/m3	25	km		2021	Air_particulate	C14-PFTeDA	PFCA	0	µg/L		25	Dalmijn2025a
1076	Netherlands	Dordrecht	Chemours Netherlands	air (aerosol)		PFTeDA	<MDL	pg/m3	25	km		2021	Air_particulate	C14-PFTeDA	PFCA	0	µg/L		25	Dalmijn2025a
1077	Netherlands	Dordrecht	Chemours Netherlands	air (aerosol)		PFTeDA	<MDL	pg/m3	25	km		2021	Air_particulate	C14-PFTeDA	PFCA	0	µg/L		25	Dalmijn2025a
1078	Netherlands	Dordrecht	Chemours Netherlands	air (aerosol)		PFTeDA	<MDL	pg/m3	25	km		2021	Air_particulate	C14-PFTeDA	PFCA	0	µg/L		25	Dalmijn2025a
1079	Netherlands	Dordrecht	Chemours Netherlands	air (aerosol)		PFTeDA	<MDL	pg/m3	25	km		2021	Air_particulate	C14-PFTeDA	PFCA	0	µg/L		25	Dalmijn2025a
1080	Netherlands	Dordrecht	Chemours Netherlands	air (aerosol)		PFTeDA	<MDL	pg/m3	25	km		2021	Air_particulate	C14-PFTeDA	PFCA	0	µg/L		25	Dalmijn2025a
1081	Netherlands	Dordrecht	Chemours Netherlands	air (aerosol)		PFTeDA	<MDL	pg/m3	25	km		2021	Air_particulate	C14-PFTeDA	PFCA	0	µg/L		25	Dalmijn2025a
1082	Netherlands	Dordrecht	Chemours Netherlands	air (aerosol)		PFTeDA	<MDL	pg/m3	25	km		2021	Air_particulate	C14-PFTeDA	PFCA	0	µg/L		25	Dalmijn2025a
1083	Netherlands	Dordrecht	Chemours Netherlands	air (aerosol)		PFTeDA	<MDL	pg/m3	25	km		2021	Air_particulate	C14-PFTeDA	PFCA	0	µg/L		25	Dalmijn2025a
1084	Netherlands	Dordrecht	Chemours Netherlands	air (aerosol)		PFTeDA	<MDL	pg/m3	25	km		2021	Air_particulate	C14-PFTeDA	PFCA	0	µg/L		25	Dalmijn2025a
1085	Netherlands	Dordrecht	Chemours Netherlands	air (aerosol)		PFTeDA	<MDL	pg/m3	25	km		2021	Air_particulate	C14-PFTeDA	PFCA	0	µg/L		25	Dalmijn2025a
1086	Netherlands	Dordrecht	Chemours Netherlands	air (aerosol)		PFTeDA	<MDL	pg/m3	25	km		2021	Air_particulate	C14-PFTeDA	PFCA	0	µg/L		25	Dalmijn2025a
1087	Netherlands	Dordrecht	Chemours Netherlands	air (aerosol)		PFTeDA	<MDL	pg/m3	25	km		2021	Air_particulate	C14-PFTeDA	PFCA	0	µg/L		25	Dalmijn2025a
1088	Netherlands	Dordrecht	Chemours Netherlands	air (aerosol)		PFTeDA	<MDL	pg/m3	25	km		2021	Air_particulate	C14-PFTeDA	PFCA	0	µg/L		25	Dalmijn2025a
1089	Netherlands	Dordrecht	Chemours Netherlands	air (aerosol)		PFTeDA	<MDL	pg/m3	25	km		2021	Air_particulate	C14-PFTeDA	PFCA	0	µg/L		25	Dalmijn2025a
1090	Netherlands	Dordrecht	Chemours Netherlands	air (aerosol)		PFTeDA	<MDL	pg/m3	25	km		2021	Air_particulate	C14-PFTeDA	PFCA	0	µg/L		25	Dalmijn2025a
1091	Netherlands	Dordrecht	Chemours Netherlands	air (aerosol)		PFTeDA	<MDL	pg/m3	25	km		2021	Air_particulate	C14-PFTeDA	PFCA	0	µg/L		25	Dalmijn2025a
1092	Netherlands	Dordrecht	Chemours Netherlands	air (aerosol)		PFTeDA	<MDL	pg/m3	25	km		2021	Air_particulate	C14-PFTeDA	PFCA	0	µg/L		25	Dalmijn2025a
1093	Netherlands	Dordrecht	Chemours Netherlands	air (aerosol)		PFTeDA	<MDL	pg/m3	25	km		2021	Air_particulate	C14-PFTeDA	PFCA	0	µg/L		25	Dalmijn2025a
1094	Netherlands	Dordrecht	Chemours Netherlands	air (aerosol)		PFTeDA	<MDL	pg/m3	25	km		2021	Air_particulate	C14-PFTeDA	PFCA	0	µg/L		25	Dalmijn2025a
1095	Netherlands	Dordrecht	Chemours Netherlands	air (aerosol)		PFTeDA	<MDL	pg/m3	25	km		2021	Air_particulate	C14-PFTeDA	PFCA	0	µg/L		25	Dalmijn2025a
1096	Netherlands	Dordrecht	Chemours Netherlands	air (aerosol)		PFTeDA	<MDL	pg/m3	25	km		2021	Air_particulate	C14-PFTeDA	PFCA	0	µg/L		25	Dalmijn2025a
1097	Netherlands	Dordrecht	Chemours Netherlands	air (aerosol)		PFTeDA	<MDL	pg/m3	25	km		2021	Air_particulate	C14-PFTeDA	PFCA	0	µg/L		25	Dalmijn2025a
1098	Netherlands	Dordrecht	Chemours Netherlands	air (aerosol)		PFTeDA	<MDL	pg/m3	25	km		2021	Air_particulate	C14-PFTeDA	PFCA	0	µg/L		25	Dalmijn2025a
1099	Netherlands	Dordrecht	Chemours Netherlands	air (aerosol)		PFTeDA	<MDL	pg/m3	25	km		2021	Air_particulate	C14-PFTeDA	PFCA	0	µg/L		25	Dalmijn2025a
1100	Netherlands	Dordrecht	Chemours Netherlands	air (aerosol)		PFTeDA	0.22	pg/m3	25	km		2021	Air_particulate	C14-PFTeDA	PFCA	2.2e-07	µg/L		25	Dalmijn2025a
1101	Netherlands	Dordrecht	Chemours Netherlands	air (aerosol)		PFTeDA	No IS	pg/m3	25	km		2021	Air_particulate	C14-PFTeDA	PFCA		µg/L		25	Dalmijn2025a	internal standard was not observable
1102	Netherlands	Dordrecht	Chemours Netherlands	air (aerosol)		PFTeDA	No IS	pg/m3	25	km		2021	Air_particulate	C14-PFTeDA	PFCA		µg/L		25	Dalmijn2025a	internal standard was not observable
1103	Netherlands	Dordrecht	Chemours Netherlands	air (aerosol)		PFTeDA	No IS	pg/m3	25	km		2021	Air_particulate	C14-PFTeDA	PFCA		µg/L		25	Dalmijn2025a	internal standard was not observable
1104	Netherlands	Dordrecht	Chemours Netherlands	air (aerosol)		PFTeDA	No IS	pg/m3	25	km		2021	Air_particulate	C14-PFTeDA	PFCA		µg/L		25	Dalmijn2025a	internal standard was not observable
1105	Netherlands	Dordrecht	Chemours Netherlands	air (aerosol)		PFTeDA	No IS	pg/m3	25	km		2021	Air_particulate	C14-PFTeDA	PFCA		µg/L		25	Dalmijn2025a	internal standard was not observable
1106	Netherlands	Dordrecht	Chemours Netherlands	air (aerosol)		PFTeDA	No IS	pg/m3	25	km		2021	Air_particulate	C14-PFTeDA	PFCA		µg/L		25	Dalmijn2025a	internal standard was not observable
1107	Netherlands	Dordrecht	Chemours Netherlands	air (aerosol)		PFTeDA	No IS	pg/m3	25	km		2021	Air_particulate	C14-PFTeDA	PFCA		µg/L		25	Dalmijn2025a	internal standard was not observable
1108	Netherlands	Dordrecht	Chemours Netherlands	air (aerosol)		PFTeDA	No IS	pg/m3	25	km		2021	Air_particulate	C14-PFTeDA	PFCA		µg/L		25	Dalmijn2025a	internal standard was not observable
1109	Netherlands	Dordrecht	Chemours Netherlands	air (aerosol)		PFTeDA	No IS	pg/m3	25	km		2021	Air_particulate	C14-PFTeDA	PFCA		µg/L		25	Dalmijn2025a	internal standard was not observable
1110	Netherlands	Dordrecht	Chemours Netherlands	air (aerosol)		PFTeDA	No IS	pg/m3	25	km		2021	Air_particulate	C14-PFTeDA	PFCA		µg/L		25	Dalmijn2025a	internal standard was not observable
1111	Netherlands	Dordrecht	Chemours Netherlands	air (aerosol)		PFTeDA	No IS	pg/m3	25	km		2021	Air_particulate	C14-PFTeDA	PFCA		µg/L		25	Dalmijn2025a	internal standard was not observable
1112	Netherlands	Dordrecht	Chemours Netherlands	air (aerosol)		PFTeDA	No IS	pg/m3	25	km		2021	Air_particulate	C14-PFTeDA	PFCA		µg/L		25	Dalmijn2025a	internal standard was not observable
1113	Netherlands	Dordrecht	Chemours Netherlands	air (aerosol)		PFTeDA	No IS	pg/m3	25	km		2021	Air_particulate	C14-PFTeDA	PFCA		µg/L		25	Dalmijn2025a	internal standard was not observable
1114	Netherlands	Dordrecht	Chemours Netherlands	air (aerosol)		PFTeDA	No IS	pg/m3	25	km		2021	Air_particulate	C14-PFTeDA	PFCA		µg/L		25	Dalmijn2025a	internal standard was not observable
1115	Netherlands	Dordrecht	Chemours Netherlands	air (aerosol)		PFBA	<MDL	pg/m3	25	km		2021	Air_particulate	C4-PFBA	PFCA	0	µg/L		25	Dalmijn2025a
1116	Netherlands	Dordrecht	Chemours Netherlands	air (aerosol)		PFBA	<MDL	pg/m3	25	km		2021	Air_particulate	C4-PFBA	PFCA	0	µg/L		25	Dalmijn2025a
1117	Netherlands	Dordrecht	Chemours Netherlands	air (aerosol)		PFBA	<MDL	pg/m3	25	km		2021	Air_particulate	C4-PFBA	PFCA	0	µg/L		25	Dalmijn2025a
1118	Netherlands	Dordrecht	Chemours Netherlands	air (aerosol)		PFBA	<MDL	pg/m3	25	km		2021	Air_particulate	C4-PFBA	PFCA	0	µg/L		25	Dalmijn2025a
1119	Netherlands	Dordrecht	Chemours Netherlands	air (aerosol)		PFBA	<MDL	pg/m3	25	km		2021	Air_particulate	C4-PFBA	PFCA	0	µg/L		25	Dalmijn2025a
1120	Netherlands	Dordrecht	Chemours Netherlands	air (aerosol)		PFBA	<MDL	pg/m3	25	km		2021	Air_particulate	C4-PFBA	PFCA	0	µg/L		25	Dalmijn2025a
1121	Netherlands	Dordrecht	Chemours Netherlands	air (aerosol)		PFBA	<MDL	pg/m3	25	km		2021	Air_particulate	C4-PFBA	PFCA	0	µg/L		25	Dalmijn2025a
1122	Netherlands	Dordrecht	Chemours Netherlands	air (aerosol)		PFBA	<MDL	pg/m3	25	km		2021	Air_particulate	C4-PFBA	PFCA	0	µg/L		25	Dalmijn2025a
1123	Netherlands	Dordrecht	Chemours Netherlands	air (aerosol)		PFBA	<MDL	pg/m3	25	km		2021	Air_particulate	C4-PFBA	PFCA	0	µg/L		25	Dalmijn2025a
1124	Netherlands	Dordrecht	Chemours Netherlands	air (aerosol)		PFBA	<MDL	pg/m3	25	km		2021	Air_particulate	C4-PFBA	PFCA	0	µg/L		25	Dalmijn2025a
1125	Netherlands	Dordrecht	Chemours Netherlands	air (aerosol)		PFBA	<MDL	pg/m3	25	km		2021	Air_particulate	C4-PFBA	PFCA	0	µg/L		25	Dalmijn2025a
1126	Netherlands	Dordrecht	Chemours Netherlands	air (aerosol)		PFBA	<MDL	pg/m3	25	km		2021	Air_particulate	C4-PFBA	PFCA	0	µg/L		25	Dalmijn2025a
1127	Netherlands	Dordrecht	Chemours Netherlands	air (aerosol)		PFBA	<MDL	pg/m3	25	km		2021	Air_particulate	C4-PFBA	PFCA	0	µg/L		25	Dalmijn2025a
1128	Netherlands	Dordrecht	Chemours Netherlands	air (aerosol)		PFBA	<MDL	pg/m3	25	km		2021	Air_particulate	C4-PFBA	PFCA	0	µg/L		25	Dalmijn2025a
1129	Netherlands	Dordrecht	Chemours Netherlands	air (aerosol)		PFBA	<MDL	pg/m3	25	km		2021	Air_particulate	C4-PFBA	PFCA	0	µg/L		25	Dalmijn2025a
1130	Netherlands	Dordrecht	Chemours Netherlands	air (aerosol)		PFBA	<MDL	pg/m3	25	km		2021	Air_particulate	C4-PFBA	PFCA	0	µg/L		25	Dalmijn2025a
1131	Netherlands	Dordrecht	Chemours Netherlands	air (aerosol)		PFBA	<MDL	pg/m3	25	km		2021	Air_particulate	C4-PFBA	PFCA	0	µg/L		25	Dalmijn2025a
1132	Netherlands	Dordrecht	Chemours Netherlands	air (aerosol)		PFBA	<MDL	pg/m3	25	km		2021	Air_particulate	C4-PFBA	PFCA	0	µg/L		25	Dalmijn2025a
1133	Netherlands	Dordrecht	Chemours Netherlands	air (aerosol)		PFBA	<MDL	pg/m3	25	km		2021	Air_particulate	C4-PFBA	PFCA	0	µg/L		25	Dalmijn2025a
1134	Netherlands	Dordrecht	Chemours Netherlands	air (aerosol)		PFBA	<MDL	pg/m3	25	km		2021	Air_particulate	C4-PFBA	PFCA	0	µg/L		25	Dalmijn2025a
1135	Netherlands	Dordrecht	Chemours Netherlands	air (aerosol)		PFBA	<MDL	pg/m3	25	km		2021	Air_particulate	C4-PFBA	PFCA	0	µg/L		25	Dalmijn2025a
1136	Netherlands	Dordrecht	Chemours Netherlands	air (aerosol)		PFBA	<MDL	pg/m3	25	km		2021	Air_particulate	C4-PFBA	PFCA	0	µg/L		25	Dalmijn2025a
1137	Netherlands	Dordrecht	Chemours Netherlands	air (aerosol)		PFBA	<MDL	pg/m3	25	km		2021	Air_particulate	C4-PFBA	PFCA	0	µg/L		25	Dalmijn2025a
1138	Netherlands	Dordrecht	Chemours Netherlands	air (aerosol)		PFBA	<MDL	pg/m3	25	km		2021	Air_particulate	C4-PFBA	PFCA	0	µg/L		25	Dalmijn2025a
1139	Netherlands	Dordrecht	Chemours Netherlands	air (aerosol)		PFBA	<MDL	pg/m3	25	km		2021	Air_particulate	C4-PFBA	PFCA	0	µg/L		25	Dalmijn2025a
1140	Netherlands	Dordrecht	Chemours Netherlands	air (aerosol)		PFBA	<MDL	pg/m3	25	km		2021	Air_particulate	C4-PFBA	PFCA	0	µg/L		25	Dalmijn2025a
1141	Netherlands	Dordrecht	Chemours Netherlands	air (aerosol)		PFBA	<MDL	pg/m3	25	km		2021	Air_particulate	C4-PFBA	PFCA	0	µg/L		25	Dalmijn2025a
1142	Netherlands	Dordrecht	Chemours Netherlands	air (aerosol)		PFBA	<MDL	pg/m3	25	km		2021	Air_particulate	C4-PFBA	PFCA	0	µg/L		25	Dalmijn2025a
1143	Netherlands	Dordrecht	Chemours Netherlands	air (aerosol)		PFBA	<MDL	pg/m3	25	km		2021	Air_particulate	C4-PFBA	PFCA	0	µg/L		25	Dalmijn2025a
1144	Netherlands	Dordrecht	Chemours Netherlands	air (aerosol)		PFBA	<MDL	pg/m3	25	km		2021	Air_particulate	C4-PFBA	PFCA	0	µg/L		25	Dalmijn2025a
1145	Netherlands	Dordrecht	Chemours Netherlands	air (aerosol)		PFBA	<MDL	pg/m3	25	km		2021	Air_particulate	C4-PFBA	PFCA	0	µg/L		25	Dalmijn2025a
1146	Netherlands	Dordrecht	Chemours Netherlands	air (aerosol)		PFBA	<MDL	pg/m3	25	km		2021	Air_particulate	C4-PFBA	PFCA	0	µg/L		25	Dalmijn2025a
1147	Netherlands	Dordrecht	Chemours Netherlands	air (aerosol)		PFBA	<MDL	pg/m3	25	km		2021	Air_particulate	C4-PFBA	PFCA	0	µg/L		25	Dalmijn2025a
1148	Netherlands	Dordrecht	Chemours Netherlands	air (aerosol)		PFBA	<MDL	pg/m3	25	km		2021	Air_particulate	C4-PFBA	PFCA	0	µg/L		25	Dalmijn2025a
1149	Netherlands	Dordrecht	Chemours Netherlands	air (aerosol)		PFBA	<MDL	pg/m3	25	km		2021	Air_particulate	C4-PFBA	PFCA	0	µg/L		25	Dalmijn2025a
1150	Netherlands	Dordrecht	Chemours Netherlands	air (aerosol)		PFBA	<MDL	pg/m3	25	km		2021	Air_particulate	C4-PFBA	PFCA	0	µg/L		25	Dalmijn2025a
1151	Netherlands	Dordrecht	Chemours Netherlands	air (aerosol)		PFBA	<MDL	pg/m3	25	km		2021	Air_particulate	C4-PFBA	PFCA	0	µg/L		25	Dalmijn2025a
1152	Netherlands	Dordrecht	Chemours Netherlands	air (aerosol)		PFBA	<MDL	pg/m3	25	km		2021	Air_particulate	C4-PFBA	PFCA	0	µg/L		25	Dalmijn2025a
1153	Netherlands	Dordrecht	Chemours Netherlands	air (aerosol)		PFBA	<MDL	pg/m3	25	km		2021	Air_particulate	C4-PFBA	PFCA	0	µg/L		25	Dalmijn2025a
1154	Netherlands	Dordrecht	Chemours Netherlands	air (aerosol)		PFBA	<MDL	pg/m3	25	km		2021	Air_particulate	C4-PFBA	PFCA	0	µg/L		25	Dalmijn2025a
1155	Netherlands	Dordrecht	Chemours Netherlands	air (aerosol)		PFBA	<MDL	pg/m3	25	km		2021	Air_particulate	C4-PFBA	PFCA	0	µg/L		25	Dalmijn2025a
1156	Netherlands	Dordrecht	Chemours Netherlands	air (aerosol)		PFBA	0.27	pg/m3	25	km		2021	Air_particulate	C4-PFBA	PFCA	2.7e-07	µg/L		25	Dalmijn2025a
1157	Netherlands	Dordrecht	Chemours Netherlands	air (aerosol)		PFBA	9.25	pg/m3	25	km		2021	Air_particulate	C4-PFBA	PFCA	9.25e-06	µg/L		25	Dalmijn2025a
1158	Netherlands	Dordrecht	Chemours Netherlands	air (aerosol)		PFBS	<MDL	pg/m3	25	km		2021	Air_particulate	C4-PFBS	PFSA	0	µg/L		25	Dalmijn2025a
1159	Netherlands	Dordrecht	Chemours Netherlands	air (aerosol)		PFBS	<MDL	pg/m3	25	km		2021	Air_particulate	C4-PFBS	PFSA	0	µg/L		25	Dalmijn2025a
1160	Netherlands	Dordrecht	Chemours Netherlands	air (aerosol)		PFBS	<MDL	pg/m3	25	km		2021	Air_particulate	C4-PFBS	PFSA	0	µg/L		25	Dalmijn2025a
1161	Netherlands	Dordrecht	Chemours Netherlands	air (aerosol)		PFBS	<MDL	pg/m3	25	km		2021	Air_particulate	C4-PFBS	PFSA	0	µg/L		25	Dalmijn2025a
1162	Netherlands	Dordrecht	Chemours Netherlands	air (aerosol)		PFBS	<MDL	pg/m3	25	km		2021	Air_particulate	C4-PFBS	PFSA	0	µg/L		25	Dalmijn2025a
1163	Netherlands	Dordrecht	Chemours Netherlands	air (aerosol)		PFBS	<MDL	pg/m3	25	km		2021	Air_particulate	C4-PFBS	PFSA	0	µg/L		25	Dalmijn2025a
1164	Netherlands	Dordrecht	Chemours Netherlands	air (aerosol)		PFBS	<MDL	pg/m3	25	km		2021	Air_particulate	C4-PFBS	PFSA	0	µg/L		25	Dalmijn2025a
1165	Netherlands	Dordrecht	Chemours Netherlands	air (aerosol)		PFBS	<MDL	pg/m3	25	km		2021	Air_particulate	C4-PFBS	PFSA	0	µg/L		25	Dalmijn2025a
1166	Netherlands	Dordrecht	Chemours Netherlands	air (aerosol)		PFBS	<MDL	pg/m3	25	km		2021	Air_particulate	C4-PFBS	PFSA	0	µg/L		25	Dalmijn2025a
1167	Netherlands	Dordrecht	Chemours Netherlands	air (aerosol)		PFBS	<MDL	pg/m3	25	km		2021	Air_particulate	C4-PFBS	PFSA	0	µg/L		25	Dalmijn2025a
1168	Netherlands	Dordrecht	Chemours Netherlands	air (aerosol)		PFBS	<MDL	pg/m3	25	km		2021	Air_particulate	C4-PFBS	PFSA	0	µg/L		25	Dalmijn2025a
1169	Netherlands	Dordrecht	Chemours Netherlands	air (aerosol)		PFBS	<MDL	pg/m3	25	km		2021	Air_particulate	C4-PFBS	PFSA	0	µg/L		25	Dalmijn2025a
1170	Netherlands	Dordrecht	Chemours Netherlands	air (aerosol)		PFBS	<MDL	pg/m3	25	km		2021	Air_particulate	C4-PFBS	PFSA	0	µg/L		25	Dalmijn2025a
1171	Netherlands	Dordrecht	Chemours Netherlands	air (aerosol)		PFBS	<MDL	pg/m3	25	km		2021	Air_particulate	C4-PFBS	PFSA	0	µg/L		25	Dalmijn2025a
1172	Netherlands	Dordrecht	Chemours Netherlands	air (aerosol)		PFBS	<MDL	pg/m3	25	km		2021	Air_particulate	C4-PFBS	PFSA	0	µg/L		25	Dalmijn2025a
1173	Netherlands	Dordrecht	Chemours Netherlands	air (aerosol)		PFBS	<MDL	pg/m3	25	km		2021	Air_particulate	C4-PFBS	PFSA	0	µg/L		25	Dalmijn2025a
1174	Netherlands	Dordrecht	Chemours Netherlands	air (aerosol)		PFBS	<MDL	pg/m3	25	km		2021	Air_particulate	C4-PFBS	PFSA	0	µg/L		25	Dalmijn2025a
1175	Netherlands	Dordrecht	Chemours Netherlands	air (aerosol)		PFBS	<MDL	pg/m3	25	km		2021	Air_particulate	C4-PFBS	PFSA	0	µg/L		25	Dalmijn2025a
1176	Netherlands	Dordrecht	Chemours Netherlands	air (aerosol)		PFBS	<MDL	pg/m3	25	km		2021	Air_particulate	C4-PFBS	PFSA	0	µg/L		25	Dalmijn2025a
1177	Netherlands	Dordrecht	Chemours Netherlands	air (aerosol)		PFBS	<MDL	pg/m3	25	km		2021	Air_particulate	C4-PFBS	PFSA	0	µg/L		25	Dalmijn2025a
1178	Netherlands	Dordrecht	Chemours Netherlands	air (aerosol)		PFBS	<MDL	pg/m3	25	km		2021	Air_particulate	C4-PFBS	PFSA	0	µg/L		25	Dalmijn2025a
1179	Netherlands	Dordrecht	Chemours Netherlands	air (aerosol)		PFBS	<MDL	pg/m3	25	km		2021	Air_particulate	C4-PFBS	PFSA	0	µg/L		25	Dalmijn2025a
1180	Netherlands	Dordrecht	Chemours Netherlands	air (aerosol)		PFBS	<MDL	pg/m3	25	km		2021	Air_particulate	C4-PFBS	PFSA	0	µg/L		25	Dalmijn2025a
1181	Netherlands	Dordrecht	Chemours Netherlands	air (aerosol)		PFBS	<MDL	pg/m3	25	km		2021	Air_particulate	C4-PFBS	PFSA	0	µg/L		25	Dalmijn2025a
1182	Netherlands	Dordrecht	Chemours Netherlands	air (aerosol)		PFBS	<MDL	pg/m3	25	km		2021	Air_particulate	C4-PFBS	PFSA	0	µg/L		25	Dalmijn2025a
1183	Netherlands	Dordrecht	Chemours Netherlands	air (aerosol)		PFBS	<MDL	pg/m3	25	km		2021	Air_particulate	C4-PFBS	PFSA	0	µg/L		25	Dalmijn2025a
1184	Netherlands	Dordrecht	Chemours Netherlands	air (aerosol)		PFBS	<MDL	pg/m3	25	km		2021	Air_particulate	C4-PFBS	PFSA	0	µg/L		25	Dalmijn2025a
1185	Netherlands	Dordrecht	Chemours Netherlands	air (aerosol)		PFBS	<MDL	pg/m3	25	km		2021	Air_particulate	C4-PFBS	PFSA	0	µg/L		25	Dalmijn2025a
1186	Netherlands	Dordrecht	Chemours Netherlands	air (aerosol)		PFBS	<MDL	pg/m3	25	km		2021	Air_particulate	C4-PFBS	PFSA	0	µg/L		25	Dalmijn2025a
1187	Netherlands	Dordrecht	Chemours Netherlands	air (aerosol)		PFBS	<MDL	pg/m3	25	km		2021	Air_particulate	C4-PFBS	PFSA	0	µg/L		25	Dalmijn2025a
1188	Netherlands	Dordrecht	Chemours Netherlands	air (aerosol)		PFBS	0.05	pg/m3	25	km		2021	Air_particulate	C4-PFBS	PFSA	5e-08	µg/L		25	Dalmijn2025a
1189	Netherlands	Dordrecht	Chemours Netherlands	air (aerosol)		PFBS	0.05	pg/m3	25	km		2021	Air_particulate	C4-PFBS	PFSA	5e-08	µg/L		25	Dalmijn2025a
1190	Netherlands	Dordrecht	Chemours Netherlands	air (aerosol)		PFBS	0.06	pg/m3	25	km		2021	Air_particulate	C4-PFBS	PFSA	6e-08	µg/L		25	Dalmijn2025a
1191	Netherlands	Dordrecht	Chemours Netherlands	air (aerosol)		PFBS	0.07	pg/m3	25	km		2021	Air_particulate	C4-PFBS	PFSA	7e-08	µg/L		25	Dalmijn2025a
1192	Netherlands	Dordrecht	Chemours Netherlands	air (aerosol)		PFBS	0.08	pg/m3	25	km		2021	Air_particulate	C4-PFBS	PFSA	8e-08	µg/L		25	Dalmijn2025a
1193	Netherlands	Dordrecht	Chemours Netherlands	air (aerosol)		PFBS	0.11	pg/m3	25	km		2021	Air_particulate	C4-PFBS	PFSA	1.1e-07	µg/L		25	Dalmijn2025a
1194	Netherlands	Dordrecht	Chemours Netherlands	air (aerosol)		PFBS	0.12	pg/m3	25	km		2021	Air_particulate	C4-PFBS	PFSA	1.2e-07	µg/L		25	Dalmijn2025a
1195	Netherlands	Dordrecht	Chemours Netherlands	air (aerosol)		PFBS	0.12	pg/m3	25	km		2021	Air_particulate	C4-PFBS	PFSA	1.2e-07	µg/L		25	Dalmijn2025a
1196	Netherlands	Dordrecht	Chemours Netherlands	air (aerosol)		PFBS	0.13	pg/m3	25	km		2021	Air_particulate	C4-PFBS	PFSA	1.3e-07	µg/L		25	Dalmijn2025a
1197	Netherlands	Dordrecht	Chemours Netherlands	air (aerosol)		PFBS	0.17	pg/m3	25	km		2021	Air_particulate	C4-PFBS	PFSA	1.7e-07	µg/L		25	Dalmijn2025a
1198	Netherlands	Dordrecht	Chemours Netherlands	air (aerosol)		PFBS	0.18	pg/m3	25	km		2021	Air_particulate	C4-PFBS	PFSA	1.8e-07	µg/L		25	Dalmijn2025a
1199	Netherlands	Dordrecht	Chemours Netherlands	air (aerosol)		PFBS	0.2	pg/m3	25	km		2021	Air_particulate	C4-PFBS	PFSA	2e-07	µg/L		25	Dalmijn2025a
1200	Netherlands	Dordrecht	Chemours Netherlands	air (aerosol)		PFBS	0.42	pg/m3	25	km		2021	Air_particulate	C4-PFBS	PFSA	4.2e-07	µg/L		25	Dalmijn2025a
1201	Netherlands	Dordrecht	Chemours Netherlands	air (aerosol)		PFPeA	<MDL	pg/m3	25	km		2021	Air_particulate	C5-PFPeA	PFCA	0	µg/L		25	Dalmijn2025a
1202	Netherlands	Dordrecht	Chemours Netherlands	air (aerosol)		PFPeA	<MDL	pg/m3	25	km		2021	Air_particulate	C5-PFPeA	PFCA	0	µg/L		25	Dalmijn2025a
1203	Netherlands	Dordrecht	Chemours Netherlands	air (aerosol)		PFPeA	<MDL	pg/m3	25	km		2021	Air_particulate	C5-PFPeA	PFCA	0	µg/L		25	Dalmijn2025a
1204	Netherlands	Dordrecht	Chemours Netherlands	air (aerosol)		PFPeA	<MDL	pg/m3	25	km		2021	Air_particulate	C5-PFPeA	PFCA	0	µg/L		25	Dalmijn2025a
1205	Netherlands	Dordrecht	Chemours Netherlands	air (aerosol)		PFPeA	<MDL	pg/m3	25	km		2021	Air_particulate	C5-PFPeA	PFCA	0	µg/L		25	Dalmijn2025a
1206	Netherlands	Dordrecht	Chemours Netherlands	air (aerosol)		PFPeA	<MDL	pg/m3	25	km		2021	Air_particulate	C5-PFPeA	PFCA	0	µg/L		25	Dalmijn2025a
1207	Netherlands	Dordrecht	Chemours Netherlands	air (aerosol)		PFPeA	<MDL	pg/m3	25	km		2021	Air_particulate	C5-PFPeA	PFCA	0	µg/L		25	Dalmijn2025a
1208	Netherlands	Dordrecht	Chemours Netherlands	air (aerosol)		PFPeA	<MDL	pg/m3	25	km		2021	Air_particulate	C5-PFPeA	PFCA	0	µg/L		25	Dalmijn2025a
1209	Netherlands	Dordrecht	Chemours Netherlands	air (aerosol)		PFPeA	<MDL	pg/m3	25	km		2021	Air_particulate	C5-PFPeA	PFCA	0	µg/L		25	Dalmijn2025a
1210	Netherlands	Dordrecht	Chemours Netherlands	air (aerosol)		PFPeA	<MDL	pg/m3	25	km		2021	Air_particulate	C5-PFPeA	PFCA	0	µg/L		25	Dalmijn2025a
1211	Netherlands	Dordrecht	Chemours Netherlands	air (aerosol)		PFPeA	<MDL	pg/m3	25	km		2021	Air_particulate	C5-PFPeA	PFCA	0	µg/L		25	Dalmijn2025a
1212	Netherlands	Dordrecht	Chemours Netherlands	air (aerosol)		PFPeA	<MDL	pg/m3	25	km		2021	Air_particulate	C5-PFPeA	PFCA	0	µg/L		25	Dalmijn2025a
1213	Netherlands	Dordrecht	Chemours Netherlands	air (aerosol)		PFPeA	<MDL	pg/m3	25	km		2021	Air_particulate	C5-PFPeA	PFCA	0	µg/L		25	Dalmijn2025a
1214	Netherlands	Dordrecht	Chemours Netherlands	air (aerosol)		PFPeA	<MDL	pg/m3	25	km		2021	Air_particulate	C5-PFPeA	PFCA	0	µg/L		25	Dalmijn2025a
1215	Netherlands	Dordrecht	Chemours Netherlands	air (aerosol)		PFPeA	<MDL	pg/m3	25	km		2021	Air_particulate	C5-PFPeA	PFCA	0	µg/L		25	Dalmijn2025a
1216	Netherlands	Dordrecht	Chemours Netherlands	air (aerosol)		PFPeA	<MDL	pg/m3	25	km		2021	Air_particulate	C5-PFPeA	PFCA	0	µg/L		25	Dalmijn2025a
1217	Netherlands	Dordrecht	Chemours Netherlands	air (aerosol)		PFPeA	<MDL	pg/m3	25	km		2021	Air_particulate	C5-PFPeA	PFCA	0	µg/L		25	Dalmijn2025a
1218	Netherlands	Dordrecht	Chemours Netherlands	air (aerosol)		PFPeA	<MDL	pg/m3	25	km		2021	Air_particulate	C5-PFPeA	PFCA	0	µg/L		25	Dalmijn2025a
1219	Netherlands	Dordrecht	Chemours Netherlands	air (aerosol)		PFPeA	<MDL	pg/m3	25	km		2021	Air_particulate	C5-PFPeA	PFCA	0	µg/L		25	Dalmijn2025a
1220	Netherlands	Dordrecht	Chemours Netherlands	air (aerosol)		PFPeA	<MDL	pg/m3	25	km		2021	Air_particulate	C5-PFPeA	PFCA	0	µg/L		25	Dalmijn2025a
1221	Netherlands	Dordrecht	Chemours Netherlands	air (aerosol)		PFPeA	<MDL	pg/m3	25	km		2021	Air_particulate	C5-PFPeA	PFCA	0	µg/L		25	Dalmijn2025a
1222	Netherlands	Dordrecht	Chemours Netherlands	air (aerosol)		PFPeA	<MDL	pg/m3	25	km		2021	Air_particulate	C5-PFPeA	PFCA	0	µg/L		25	Dalmijn2025a
1223	Netherlands	Dordrecht	Chemours Netherlands	air (aerosol)		PFPeA	<MDL	pg/m3	25	km		2021	Air_particulate	C5-PFPeA	PFCA	0	µg/L		25	Dalmijn2025a
1224	Netherlands	Dordrecht	Chemours Netherlands	air (aerosol)		PFPeA	<MDL	pg/m3	25	km		2021	Air_particulate	C5-PFPeA	PFCA	0	µg/L		25	Dalmijn2025a
1225	Netherlands	Dordrecht	Chemours Netherlands	air (aerosol)		PFPeA	<MDL	pg/m3	25	km		2021	Air_particulate	C5-PFPeA	PFCA	0	µg/L		25	Dalmijn2025a
1226	Netherlands	Dordrecht	Chemours Netherlands	air (aerosol)		PFPeA	<MDL	pg/m3	25	km		2021	Air_particulate	C5-PFPeA	PFCA	0	µg/L		25	Dalmijn2025a
1227	Netherlands	Dordrecht	Chemours Netherlands	air (aerosol)		PFPeA	<MDL	pg/m3	25	km		2021	Air_particulate	C5-PFPeA	PFCA	0	µg/L		25	Dalmijn2025a
1228	Netherlands	Dordrecht	Chemours Netherlands	air (aerosol)		PFPeA	<MDL	pg/m3	25	km		2021	Air_particulate	C5-PFPeA	PFCA	0	µg/L		25	Dalmijn2025a
1229	Netherlands	Dordrecht	Chemours Netherlands	air (aerosol)		PFPeA	<MDL	pg/m3	25	km		2021	Air_particulate	C5-PFPeA	PFCA	0	µg/L		25	Dalmijn2025a
1230	Netherlands	Dordrecht	Chemours Netherlands	air (aerosol)		PFPeA	<MDL	pg/m3	25	km		2021	Air_particulate	C5-PFPeA	PFCA	0	µg/L		25	Dalmijn2025a
1231	Netherlands	Dordrecht	Chemours Netherlands	air (aerosol)		PFPeA	<MDL	pg/m3	25	km		2021	Air_particulate	C5-PFPeA	PFCA	0	µg/L		25	Dalmijn2025a
1232	Netherlands	Dordrecht	Chemours Netherlands	air (aerosol)		PFPeA	<MDL	pg/m3	25	km		2021	Air_particulate	C5-PFPeA	PFCA	0	µg/L		25	Dalmijn2025a
1233	Netherlands	Dordrecht	Chemours Netherlands	air (aerosol)		PFPeA	<MDL	pg/m3	25	km		2021	Air_particulate	C5-PFPeA	PFCA	0	µg/L		25	Dalmijn2025a
1234	Netherlands	Dordrecht	Chemours Netherlands	air (aerosol)		PFPeA	<MDL	pg/m3	25	km		2021	Air_particulate	C5-PFPeA	PFCA	0	µg/L		25	Dalmijn2025a
1235	Netherlands	Dordrecht	Chemours Netherlands	air (aerosol)		PFPeA	<MDL	pg/m3	25	km		2021	Air_particulate	C5-PFPeA	PFCA	0	µg/L		25	Dalmijn2025a
1236	Netherlands	Dordrecht	Chemours Netherlands	air (aerosol)		PFPeA	<MDL	pg/m3	25	km		2021	Air_particulate	C5-PFPeA	PFCA	0	µg/L		25	Dalmijn2025a
1237	Netherlands	Dordrecht	Chemours Netherlands	air (aerosol)		PFPeA	<MDL	pg/m3	25	km		2021	Air_particulate	C5-PFPeA	PFCA	0	µg/L		25	Dalmijn2025a
1238	Netherlands	Dordrecht	Chemours Netherlands	air (aerosol)		PFPeA	<MDL	pg/m3	25	km		2021	Air_particulate	C5-PFPeA	PFCA	0	µg/L		25	Dalmijn2025a
1239	Netherlands	Dordrecht	Chemours Netherlands	air (aerosol)		PFPeA	<MDL	pg/m3	25	km		2021	Air_particulate	C5-PFPeA	PFCA	0	µg/L		25	Dalmijn2025a
1240	Netherlands	Dordrecht	Chemours Netherlands	air (aerosol)		PFPeA	<MDL	pg/m3	25	km		2021	Air_particulate	C5-PFPeA	PFCA	0	µg/L		25	Dalmijn2025a
1241	Netherlands	Dordrecht	Chemours Netherlands	air (aerosol)		PFPeA	<MDL	pg/m3	25	km		2021	Air_particulate	C5-PFPeA	PFCA	0	µg/L		25	Dalmijn2025a
1242	Netherlands	Dordrecht	Chemours Netherlands	air (aerosol)		PFPeA	<MDL	pg/m3	25	km		2021	Air_particulate	C5-PFPeA	PFCA	0	µg/L		25	Dalmijn2025a
1243	Netherlands	Dordrecht	Chemours Netherlands	air (aerosol)		PFPeA	0.36	pg/m3	25	km		2021	Air_particulate	C5-PFPeA	PFCA	3.6e-07	µg/L		25	Dalmijn2025a
1244	Netherlands	Dordrecht	Chemours Netherlands	air (aerosol)		PFHxA	<MDL	pg/m3	25	km		2021	Air_particulate	C6-PFHxA	PFCA	0	µg/L		25	Dalmijn2025a
1245	Netherlands	Dordrecht	Chemours Netherlands	air (aerosol)		PFHxA	<MDL	pg/m3	25	km		2021	Air_particulate	C6-PFHxA	PFCA	0	µg/L		25	Dalmijn2025a
1246	Netherlands	Dordrecht	Chemours Netherlands	air (aerosol)		PFHxA	<MDL	pg/m3	25	km		2021	Air_particulate	C6-PFHxA	PFCA	0	µg/L		25	Dalmijn2025a
1247	Netherlands	Dordrecht	Chemours Netherlands	air (aerosol)		PFHxA	<MDL	pg/m3	25	km		2021	Air_particulate	C6-PFHxA	PFCA	0	µg/L		25	Dalmijn2025a
1248	Netherlands	Dordrecht	Chemours Netherlands	air (aerosol)		PFHxA	<MDL	pg/m3	25	km		2021	Air_particulate	C6-PFHxA	PFCA	0	µg/L		25	Dalmijn2025a
1249	Netherlands	Dordrecht	Chemours Netherlands	air (aerosol)		PFHxA	<MDL	pg/m3	25	km		2021	Air_particulate	C6-PFHxA	PFCA	0	µg/L		25	Dalmijn2025a
1250	Netherlands	Dordrecht	Chemours Netherlands	air (aerosol)		PFHxA	<MDL	pg/m3	25	km		2021	Air_particulate	C6-PFHxA	PFCA	0	µg/L		25	Dalmijn2025a
1251	Netherlands	Dordrecht	Chemours Netherlands	air (aerosol)		PFHxA	<MDL	pg/m3	25	km		2021	Air_particulate	C6-PFHxA	PFCA	0	µg/L		25	Dalmijn2025a
1252	Netherlands	Dordrecht	Chemours Netherlands	air (aerosol)		PFHxA	<MDL	pg/m3	25	km		2021	Air_particulate	C6-PFHxA	PFCA	0	µg/L		25	Dalmijn2025a
1253	Netherlands	Dordrecht	Chemours Netherlands	air (aerosol)		PFHxA	<MDL	pg/m3	25	km		2021	Air_particulate	C6-PFHxA	PFCA	0	µg/L		25	Dalmijn2025a
1254	Netherlands	Dordrecht	Chemours Netherlands	air (aerosol)		PFHxA	<MDL	pg/m3	25	km		2021	Air_particulate	C6-PFHxA	PFCA	0	µg/L		25	Dalmijn2025a
1255	Netherlands	Dordrecht	Chemours Netherlands	air (aerosol)		PFHxA	<MDL	pg/m3	25	km		2021	Air_particulate	C6-PFHxA	PFCA	0	µg/L		25	Dalmijn2025a
1256	Netherlands	Dordrecht	Chemours Netherlands	air (aerosol)		PFHxA	<MDL	pg/m3	25	km		2021	Air_particulate	C6-PFHxA	PFCA	0	µg/L		25	Dalmijn2025a
1257	Netherlands	Dordrecht	Chemours Netherlands	air (aerosol)		PFHxA	<MDL	pg/m3	25	km		2021	Air_particulate	C6-PFHxA	PFCA	0	µg/L		25	Dalmijn2025a
1258	Netherlands	Dordrecht	Chemours Netherlands	air (aerosol)		PFHxA	<MDL	pg/m3	25	km		2021	Air_particulate	C6-PFHxA	PFCA	0	µg/L		25	Dalmijn2025a
1259	Netherlands	Dordrecht	Chemours Netherlands	air (aerosol)		PFHxA	<MDL	pg/m3	25	km		2021	Air_particulate	C6-PFHxA	PFCA	0	µg/L		25	Dalmijn2025a
1260	Netherlands	Dordrecht	Chemours Netherlands	air (aerosol)		PFHxA	0.01	pg/m3	25	km		2021	Air_particulate	C6-PFHxA	PFCA	1e-08	µg/L		25	Dalmijn2025a
1261	Netherlands	Dordrecht	Chemours Netherlands	air (aerosol)		PFHxA	0.02	pg/m3	25	km		2021	Air_particulate	C6-PFHxA	PFCA	2e-08	µg/L		25	Dalmijn2025a
1262	Netherlands	Dordrecht	Chemours Netherlands	air (aerosol)		PFHxA	0.03	pg/m3	25	km		2021	Air_particulate	C6-PFHxA	PFCA	3e-08	µg/L		25	Dalmijn2025a
1263	Netherlands	Dordrecht	Chemours Netherlands	air (aerosol)		PFHxA	0.03	pg/m3	25	km		2021	Air_particulate	C6-PFHxA	PFCA	3e-08	µg/L		25	Dalmijn2025a
1264	Netherlands	Dordrecht	Chemours Netherlands	air (aerosol)		PFHxA	0.04	pg/m3	25	km		2021	Air_particulate	C6-PFHxA	PFCA	4e-08	µg/L		25	Dalmijn2025a
1265	Netherlands	Dordrecht	Chemours Netherlands	air (aerosol)		PFHxA	0.04	pg/m3	25	km		2021	Air_particulate	C6-PFHxA	PFCA	4e-08	µg/L		25	Dalmijn2025a
1266	Netherlands	Dordrecht	Chemours Netherlands	air (aerosol)		PFHxA	0.04	pg/m3	25	km		2021	Air_particulate	C6-PFHxA	PFCA	4e-08	µg/L		25	Dalmijn2025a
1267	Netherlands	Dordrecht	Chemours Netherlands	air (aerosol)		PFHxA	0.05	pg/m3	25	km		2021	Air_particulate	C6-PFHxA	PFCA	5e-08	µg/L		25	Dalmijn2025a
1268	Netherlands	Dordrecht	Chemours Netherlands	air (aerosol)		PFHxA	0.05	pg/m3	25	km		2021	Air_particulate	C6-PFHxA	PFCA	5e-08	µg/L		25	Dalmijn2025a
1269	Netherlands	Dordrecht	Chemours Netherlands	air (aerosol)		PFHxA	0.05	pg/m3	25	km		2021	Air_particulate	C6-PFHxA	PFCA	5e-08	µg/L		25	Dalmijn2025a
1270	Netherlands	Dordrecht	Chemours Netherlands	air (aerosol)		PFHxA	0.05	pg/m3	25	km		2021	Air_particulate	C6-PFHxA	PFCA	5e-08	µg/L		25	Dalmijn2025a
1271	Netherlands	Dordrecht	Chemours Netherlands	air (aerosol)		PFHxA	0.06	pg/m3	25	km		2021	Air_particulate	C6-PFHxA	PFCA	6e-08	µg/L		25	Dalmijn2025a
1272	Netherlands	Dordrecht	Chemours Netherlands	air (aerosol)		PFHxA	0.07	pg/m3	25	km		2021	Air_particulate	C6-PFHxA	PFCA	7e-08	µg/L		25	Dalmijn2025a
1273	Netherlands	Dordrecht	Chemours Netherlands	air (aerosol)		PFHxA	0.09	pg/m3	25	km		2021	Air_particulate	C6-PFHxA	PFCA	9e-08	µg/L		25	Dalmijn2025a
1274	Netherlands	Dordrecht	Chemours Netherlands	air (aerosol)		PFHxA	0.1	pg/m3	25	km		2021	Air_particulate	C6-PFHxA	PFCA	1e-07	µg/L		25	Dalmijn2025a
1275	Netherlands	Dordrecht	Chemours Netherlands	air (aerosol)		PFHxA	0.11	pg/m3	25	km		2021	Air_particulate	C6-PFHxA	PFCA	1.1e-07	µg/L		25	Dalmijn2025a
1276	Netherlands	Dordrecht	Chemours Netherlands	air (aerosol)		PFHxA	0.12	pg/m3	25	km		2021	Air_particulate	C6-PFHxA	PFCA	1.2e-07	µg/L		25	Dalmijn2025a
1277	Netherlands	Dordrecht	Chemours Netherlands	air (aerosol)		PFHxA	0.13	pg/m3	25	km		2021	Air_particulate	C6-PFHxA	PFCA	1.3e-07	µg/L		25	Dalmijn2025a
1278	Netherlands	Dordrecht	Chemours Netherlands	air (aerosol)		PFHxA	0.17	pg/m3	25	km		2021	Air_particulate	C6-PFHxA	PFCA	1.7e-07	µg/L		25	Dalmijn2025a
1279	Netherlands	Dordrecht	Chemours Netherlands	air (aerosol)		PFHxA	0.21	pg/m3	25	km		2021	Air_particulate	C6-PFHxA	PFCA	2.1e-07	µg/L		25	Dalmijn2025a
1280	Netherlands	Dordrecht	Chemours Netherlands	air (aerosol)		PFHxA	0.23	pg/m3	25	km		2021	Air_particulate	C6-PFHxA	PFCA	2.3e-07	µg/L		25	Dalmijn2025a
1281	Netherlands	Dordrecht	Chemours Netherlands	air (aerosol)		PFHxA	0.23	pg/m3	25	km		2021	Air_particulate	C6-PFHxA	PFCA	2.3e-07	µg/L		25	Dalmijn2025a
1282	Netherlands	Dordrecht	Chemours Netherlands	air (aerosol)		PFHxA	0.24	pg/m3	25	km		2021	Air_particulate	C6-PFHxA	PFCA	2.4e-07	µg/L		25	Dalmijn2025a
1283	Netherlands	Dordrecht	Chemours Netherlands	air (aerosol)		PFHxA	0.4	pg/m3	25	km		2021	Air_particulate	C6-PFHxA	PFCA	4e-07	µg/L		25	Dalmijn2025a
1284	Netherlands	Dordrecht	Chemours Netherlands	air (aerosol)		PFHxA	0.48	pg/m3	25	km		2021	Air_particulate	C6-PFHxA	PFCA	4.8e-07	µg/L		25	Dalmijn2025a
1285	Netherlands	Dordrecht	Chemours Netherlands	air (aerosol)		PFHxA	0.57	pg/m3	25	km		2021	Air_particulate	C6-PFHxA	PFCA	5.7e-07	µg/L		25	Dalmijn2025a
1286	Netherlands	Dordrecht	Chemours Netherlands	air (aerosol)		PFHxA	No IS	pg/m3	25	km		2021	Air_particulate	C6-PFHxA	PFCA		µg/L		25	Dalmijn2025a	internal standard was not observable
1287	Netherlands	Dordrecht	Chemours Netherlands	air (aerosol)		PFHxS	0.01	pg/m3	25	km		2021	Air_particulate	C6-PFHxS	PFSA	1e-08	µg/L		25	Dalmijn2025a
1288	Netherlands	Dordrecht	Chemours Netherlands	air (aerosol)		PFHxS	0.01	pg/m3	25	km		2021	Air_particulate	C6-PFHxS	PFSA	1e-08	µg/L		25	Dalmijn2025a
1289	Netherlands	Dordrecht	Chemours Netherlands	air (aerosol)		PFHxS	0.01	pg/m3	25	km		2021	Air_particulate	C6-PFHxS	PFSA	1e-08	µg/L		25	Dalmijn2025a
1290	Netherlands	Dordrecht	Chemours Netherlands	air (aerosol)		PFHxS	0.02	pg/m3	25	km		2021	Air_particulate	C6-PFHxS	PFSA	2e-08	µg/L		25	Dalmijn2025a
1291	Netherlands	Dordrecht	Chemours Netherlands	air (aerosol)		PFHxS	0.02	pg/m3	25	km		2021	Air_particulate	C6-PFHxS	PFSA	2e-08	µg/L		25	Dalmijn2025a
1292	Netherlands	Dordrecht	Chemours Netherlands	air (aerosol)		PFHxS	0.02	pg/m3	25	km		2021	Air_particulate	C6-PFHxS	PFSA	2e-08	µg/L		25	Dalmijn2025a
1293	Netherlands	Dordrecht	Chemours Netherlands	air (aerosol)		PFHxS	0.03	pg/m3	25	km		2021	Air_particulate	C6-PFHxS	PFSA	3e-08	µg/L		25	Dalmijn2025a
1294	Netherlands	Dordrecht	Chemours Netherlands	air (aerosol)		PFHxS	0.03	pg/m3	25	km		2021	Air_particulate	C6-PFHxS	PFSA	3e-08	µg/L		25	Dalmijn2025a
1295	Netherlands	Dordrecht	Chemours Netherlands	air (aerosol)		PFHxS	0.03	pg/m3	25	km		2021	Air_particulate	C6-PFHxS	PFSA	3e-08	µg/L		25	Dalmijn2025a
1296	Netherlands	Dordrecht	Chemours Netherlands	air (aerosol)		PFHxS	0.03	pg/m3	25	km		2021	Air_particulate	C6-PFHxS	PFSA	3e-08	µg/L		25	Dalmijn2025a
1297	Netherlands	Dordrecht	Chemours Netherlands	air (aerosol)		PFHxS	0.04	pg/m3	25	km		2021	Air_particulate	C6-PFHxS	PFSA	4e-08	µg/L		25	Dalmijn2025a
1298	Netherlands	Dordrecht	Chemours Netherlands	air (aerosol)		PFHxS	0.04	pg/m3	25	km		2021	Air_particulate	C6-PFHxS	PFSA	4e-08	µg/L		25	Dalmijn2025a
1299	Netherlands	Dordrecht	Chemours Netherlands	air (aerosol)		PFHxS	0.04	pg/m3	25	km		2021	Air_particulate	C6-PFHxS	PFSA	4e-08	µg/L		25	Dalmijn2025a
1300	Netherlands	Dordrecht	Chemours Netherlands	air (aerosol)		PFHxS	0.04	pg/m3	25	km		2021	Air_particulate	C6-PFHxS	PFSA	4e-08	µg/L		25	Dalmijn2025a
1301	Netherlands	Dordrecht	Chemours Netherlands	air (aerosol)		PFHxS	0.04	pg/m3	25	km		2021	Air_particulate	C6-PFHxS	PFSA	4e-08	µg/L		25	Dalmijn2025a
1302	Netherlands	Dordrecht	Chemours Netherlands	air (aerosol)		PFHxS	0.04	pg/m3	25	km		2021	Air_particulate	C6-PFHxS	PFSA	4e-08	µg/L		25	Dalmijn2025a
1303	Netherlands	Dordrecht	Chemours Netherlands	air (aerosol)		PFHxS	0.04	pg/m3	25	km		2021	Air_particulate	C6-PFHxS	PFSA	4e-08	µg/L		25	Dalmijn2025a
1304	Netherlands	Dordrecht	Chemours Netherlands	air (aerosol)		PFHxS	0.04	pg/m3	25	km		2021	Air_particulate	C6-PFHxS	PFSA	4e-08	µg/L		25	Dalmijn2025a
1305	Netherlands	Dordrecht	Chemours Netherlands	air (aerosol)		PFHxS	0.05	pg/m3	25	km		2021	Air_particulate	C6-PFHxS	PFSA	5e-08	µg/L		25	Dalmijn2025a
1306	Netherlands	Dordrecht	Chemours Netherlands	air (aerosol)		PFHxS	0.05	pg/m3	25	km		2021	Air_particulate	C6-PFHxS	PFSA	5e-08	µg/L		25	Dalmijn2025a
1307	Netherlands	Dordrecht	Chemours Netherlands	air (aerosol)		PFHxS	0.05	pg/m3	25	km		2021	Air_particulate	C6-PFHxS	PFSA	5e-08	µg/L		25	Dalmijn2025a
1308	Netherlands	Dordrecht	Chemours Netherlands	air (aerosol)		PFHxS	0.05	pg/m3	25	km		2021	Air_particulate	C6-PFHxS	PFSA	5e-08	µg/L		25	Dalmijn2025a
1309	Netherlands	Dordrecht	Chemours Netherlands	air (aerosol)		PFHxS	0.05	pg/m3	25	km		2021	Air_particulate	C6-PFHxS	PFSA	5e-08	µg/L		25	Dalmijn2025a
1310	Netherlands	Dordrecht	Chemours Netherlands	air (aerosol)		PFHxS	0.06	pg/m3	25	km		2021	Air_particulate	C6-PFHxS	PFSA	6e-08	µg/L		25	Dalmijn2025a
1311	Netherlands	Dordrecht	Chemours Netherlands	air (aerosol)		PFHxS	0.06	pg/m3	25	km		2021	Air_particulate	C6-PFHxS	PFSA	6e-08	µg/L		25	Dalmijn2025a
1312	Netherlands	Dordrecht	Chemours Netherlands	air (aerosol)		PFHxS	0.06	pg/m3	25	km		2021	Air_particulate	C6-PFHxS	PFSA	6e-08	µg/L		25	Dalmijn2025a
1313	Netherlands	Dordrecht	Chemours Netherlands	air (aerosol)		PFHxS	0.06	pg/m3	25	km		2021	Air_particulate	C6-PFHxS	PFSA	6e-08	µg/L		25	Dalmijn2025a
1314	Netherlands	Dordrecht	Chemours Netherlands	air (aerosol)		PFHxS	0.06	pg/m3	25	km		2021	Air_particulate	C6-PFHxS	PFSA	6e-08	µg/L		25	Dalmijn2025a
1315	Netherlands	Dordrecht	Chemours Netherlands	air (aerosol)		PFHxS	0.06	pg/m3	25	km		2021	Air_particulate	C6-PFHxS	PFSA	6e-08	µg/L		25	Dalmijn2025a
1316	Netherlands	Dordrecht	Chemours Netherlands	air (aerosol)		PFHxS	0.06	pg/m3	25	km		2021	Air_particulate	C6-PFHxS	PFSA	6e-08	µg/L		25	Dalmijn2025a
1317	Netherlands	Dordrecht	Chemours Netherlands	air (aerosol)		PFHxS	0.07	pg/m3	25	km		2021	Air_particulate	C6-PFHxS	PFSA	7e-08	µg/L		25	Dalmijn2025a
1318	Netherlands	Dordrecht	Chemours Netherlands	air (aerosol)		PFHxS	0.07	pg/m3	25	km		2021	Air_particulate	C6-PFHxS	PFSA	7e-08	µg/L		25	Dalmijn2025a
1319	Netherlands	Dordrecht	Chemours Netherlands	air (aerosol)		PFHxS	0.07	pg/m3	25	km		2021	Air_particulate	C6-PFHxS	PFSA	7e-08	µg/L		25	Dalmijn2025a
1320	Netherlands	Dordrecht	Chemours Netherlands	air (aerosol)		PFHxS	0.07	pg/m3	25	km		2021	Air_particulate	C6-PFHxS	PFSA	7e-08	µg/L		25	Dalmijn2025a
1321	Netherlands	Dordrecht	Chemours Netherlands	air (aerosol)		PFHxS	0.07	pg/m3	25	km		2021	Air_particulate	C6-PFHxS	PFSA	7e-08	µg/L		25	Dalmijn2025a
1322	Netherlands	Dordrecht	Chemours Netherlands	air (aerosol)		PFHxS	0.07	pg/m3	25	km		2021	Air_particulate	C6-PFHxS	PFSA	7e-08	µg/L		25	Dalmijn2025a
1323	Netherlands	Dordrecht	Chemours Netherlands	air (aerosol)		PFHxS	0.09	pg/m3	25	km		2021	Air_particulate	C6-PFHxS	PFSA	9e-08	µg/L		25	Dalmijn2025a
1324	Netherlands	Dordrecht	Chemours Netherlands	air (aerosol)		PFHxS	0.09	pg/m3	25	km		2021	Air_particulate	C6-PFHxS	PFSA	9e-08	µg/L		25	Dalmijn2025a
1325	Netherlands	Dordrecht	Chemours Netherlands	air (aerosol)		PFHxS	0.09	pg/m3	25	km		2021	Air_particulate	C6-PFHxS	PFSA	9e-08	µg/L		25	Dalmijn2025a
1326	Netherlands	Dordrecht	Chemours Netherlands	air (aerosol)		PFHxS	0.1	pg/m3	25	km		2021	Air_particulate	C6-PFHxS	PFSA	1e-07	µg/L		25	Dalmijn2025a
1327	Netherlands	Dordrecht	Chemours Netherlands	air (aerosol)		PFHxS	0.11	pg/m3	25	km		2021	Air_particulate	C6-PFHxS	PFSA	1.1e-07	µg/L		25	Dalmijn2025a
1328	Netherlands	Dordrecht	Chemours Netherlands	air (aerosol)		PFHxS	0.11	pg/m3	25	km		2021	Air_particulate	C6-PFHxS	PFSA	1.1e-07	µg/L		25	Dalmijn2025a
1329	Netherlands	Dordrecht	Chemours Netherlands	air (aerosol)		PFHxS	0.13	pg/m3	25	km		2021	Air_particulate	C6-PFHxS	PFSA	1.3e-07	µg/L		25	Dalmijn2025a
1330	Netherlands	Dordrecht	Chemours Netherlands	air (aerosol)		PFHpA	<MDL	pg/m3	25	km		2021	Air_particulate	C7-PFHpA	PFCA	0	µg/L		25	Dalmijn2025a
1331	Netherlands	Dordrecht	Chemours Netherlands	air (aerosol)		PFHpA	<MDL	pg/m3	25	km		2021	Air_particulate	C7-PFHpA	PFCA	0	µg/L		25	Dalmijn2025a
1332	Netherlands	Dordrecht	Chemours Netherlands	air (aerosol)		PFHpA	<MDL	pg/m3	25	km		2021	Air_particulate	C7-PFHpA	PFCA	0	µg/L		25	Dalmijn2025a
1333	Netherlands	Dordrecht	Chemours Netherlands	air (aerosol)		PFHpA	<MDL	pg/m3	25	km		2021	Air_particulate	C7-PFHpA	PFCA	0	µg/L		25	Dalmijn2025a
1334	Netherlands	Dordrecht	Chemours Netherlands	air (aerosol)		PFHpA	<MDL	pg/m3	25	km		2021	Air_particulate	C7-PFHpA	PFCA	0	µg/L		25	Dalmijn2025a
1335	Netherlands	Dordrecht	Chemours Netherlands	air (aerosol)		PFHpA	<MDL	pg/m3	25	km		2021	Air_particulate	C7-PFHpA	PFCA	0	µg/L		25	Dalmijn2025a
1336	Netherlands	Dordrecht	Chemours Netherlands	air (aerosol)		PFHpA	<MDL	pg/m3	25	km		2021	Air_particulate	C7-PFHpA	PFCA	0	µg/L		25	Dalmijn2025a
1337	Netherlands	Dordrecht	Chemours Netherlands	air (aerosol)		PFHpA	<MDL	pg/m3	25	km		2021	Air_particulate	C7-PFHpA	PFCA	0	µg/L		25	Dalmijn2025a
1338	Netherlands	Dordrecht	Chemours Netherlands	air (aerosol)		PFHpA	<MDL	pg/m3	25	km		2021	Air_particulate	C7-PFHpA	PFCA	0	µg/L		25	Dalmijn2025a
1339	Netherlands	Dordrecht	Chemours Netherlands	air (aerosol)		PFHpA	<MDL	pg/m3	25	km		2021	Air_particulate	C7-PFHpA	PFCA	0	µg/L		25	Dalmijn2025a
1340	Netherlands	Dordrecht	Chemours Netherlands	air (aerosol)		PFHpA	<MDL	pg/m3	25	km		2021	Air_particulate	C7-PFHpA	PFCA	0	µg/L		25	Dalmijn2025a
1341	Netherlands	Dordrecht	Chemours Netherlands	air (aerosol)		PFHpA	<MDL	pg/m3	25	km		2021	Air_particulate	C7-PFHpA	PFCA	0	µg/L		25	Dalmijn2025a
1342	Netherlands	Dordrecht	Chemours Netherlands	air (aerosol)		PFHpA	<MDL	pg/m3	25	km		2021	Air_particulate	C7-PFHpA	PFCA	0	µg/L		25	Dalmijn2025a
1343	Netherlands	Dordrecht	Chemours Netherlands	air (aerosol)		PFHpA	<MDL	pg/m3	25	km		2021	Air_particulate	C7-PFHpA	PFCA	0	µg/L		25	Dalmijn2025a
1344	Netherlands	Dordrecht	Chemours Netherlands	air (aerosol)		PFHpA	<MDL	pg/m3	25	km		2021	Air_particulate	C7-PFHpA	PFCA	0	µg/L		25	Dalmijn2025a
1345	Netherlands	Dordrecht	Chemours Netherlands	air (aerosol)		PFHpA	0.01	pg/m3	25	km		2021	Air_particulate	C7-PFHpA	PFCA	1e-08	µg/L		25	Dalmijn2025a
1346	Netherlands	Dordrecht	Chemours Netherlands	air (aerosol)		PFHpA	0.04	pg/m3	25	km		2021	Air_particulate	C7-PFHpA	PFCA	4e-08	µg/L		25	Dalmijn2025a
1347	Netherlands	Dordrecht	Chemours Netherlands	air (aerosol)		PFHpA	0.04	pg/m3	25	km		2021	Air_particulate	C7-PFHpA	PFCA	4e-08	µg/L		25	Dalmijn2025a
1348	Netherlands	Dordrecht	Chemours Netherlands	air (aerosol)		PFHpA	0.05	pg/m3	25	km		2021	Air_particulate	C7-PFHpA	PFCA	5e-08	µg/L		25	Dalmijn2025a
1349	Netherlands	Dordrecht	Chemours Netherlands	air (aerosol)		PFHpA	0.05	pg/m3	25	km		2021	Air_particulate	C7-PFHpA	PFCA	5e-08	µg/L		25	Dalmijn2025a
1350	Netherlands	Dordrecht	Chemours Netherlands	air (aerosol)		PFHpA	0.06	pg/m3	25	km		2021	Air_particulate	C7-PFHpA	PFCA	6e-08	µg/L		25	Dalmijn2025a
1351	Netherlands	Dordrecht	Chemours Netherlands	air (aerosol)		PFHpA	0.06	pg/m3	25	km		2021	Air_particulate	C7-PFHpA	PFCA	6e-08	µg/L		25	Dalmijn2025a
1352	Netherlands	Dordrecht	Chemours Netherlands	air (aerosol)		PFHpA	0.07	pg/m3	25	km		2021	Air_particulate	C7-PFHpA	PFCA	7e-08	µg/L		25	Dalmijn2025a
1353	Netherlands	Dordrecht	Chemours Netherlands	air (aerosol)		PFHpA	0.07	pg/m3	25	km		2021	Air_particulate	C7-PFHpA	PFCA	7e-08	µg/L		25	Dalmijn2025a
1354	Netherlands	Dordrecht	Chemours Netherlands	air (aerosol)		PFHpA	0.07	pg/m3	25	km		2021	Air_particulate	C7-PFHpA	PFCA	7e-08	µg/L		25	Dalmijn2025a
1355	Netherlands	Dordrecht	Chemours Netherlands	air (aerosol)		PFHpA	0.08	pg/m3	25	km		2021	Air_particulate	C7-PFHpA	PFCA	8e-08	µg/L		25	Dalmijn2025a
1356	Netherlands	Dordrecht	Chemours Netherlands	air (aerosol)		PFHpA	0.09	pg/m3	25	km		2021	Air_particulate	C7-PFHpA	PFCA	9e-08	µg/L		25	Dalmijn2025a
1357	Netherlands	Dordrecht	Chemours Netherlands	air (aerosol)		PFHpA	0.09	pg/m3	25	km		2021	Air_particulate	C7-PFHpA	PFCA	9e-08	µg/L		25	Dalmijn2025a
1358	Netherlands	Dordrecht	Chemours Netherlands	air (aerosol)		PFHpA	0.11	pg/m3	25	km		2021	Air_particulate	C7-PFHpA	PFCA	1.1e-07	µg/L		25	Dalmijn2025a
1359	Netherlands	Dordrecht	Chemours Netherlands	air (aerosol)		PFHpA	0.12	pg/m3	25	km		2021	Air_particulate	C7-PFHpA	PFCA	1.2e-07	µg/L		25	Dalmijn2025a
1360	Netherlands	Dordrecht	Chemours Netherlands	air (aerosol)		PFHpA	0.16	pg/m3	25	km		2021	Air_particulate	C7-PFHpA	PFCA	1.6e-07	µg/L		25	Dalmijn2025a
1361	Netherlands	Dordrecht	Chemours Netherlands	air (aerosol)		PFHpA	0.18	pg/m3	25	km		2021	Air_particulate	C7-PFHpA	PFCA	1.8e-07	µg/L		25	Dalmijn2025a
1362	Netherlands	Dordrecht	Chemours Netherlands	air (aerosol)		PFHpA	0.18	pg/m3	25	km		2021	Air_particulate	C7-PFHpA	PFCA	1.8e-07	µg/L		25	Dalmijn2025a
1363	Netherlands	Dordrecht	Chemours Netherlands	air (aerosol)		PFHpA	0.19	pg/m3	25	km		2021	Air_particulate	C7-PFHpA	PFCA	1.9e-07	µg/L		25	Dalmijn2025a
1364	Netherlands	Dordrecht	Chemours Netherlands	air (aerosol)		PFHpA	0.21	pg/m3	25	km		2021	Air_particulate	C7-PFHpA	PFCA	2.1e-07	µg/L		25	Dalmijn2025a
1365	Netherlands	Dordrecht	Chemours Netherlands	air (aerosol)		PFHpA	0.22	pg/m3	25	km		2021	Air_particulate	C7-PFHpA	PFCA	2.2e-07	µg/L		25	Dalmijn2025a
1366	Netherlands	Dordrecht	Chemours Netherlands	air (aerosol)		PFHpA	0.22	pg/m3	25	km		2021	Air_particulate	C7-PFHpA	PFCA	2.2e-07	µg/L		25	Dalmijn2025a
1367	Netherlands	Dordrecht	Chemours Netherlands	air (aerosol)		PFHpA	0.26	pg/m3	25	km		2021	Air_particulate	C7-PFHpA	PFCA	2.6e-07	µg/L		25	Dalmijn2025a
1368	Netherlands	Dordrecht	Chemours Netherlands	air (aerosol)		PFHpA	0.27	pg/m3	25	km		2021	Air_particulate	C7-PFHpA	PFCA	2.7e-07	µg/L		25	Dalmijn2025a
1369	Netherlands	Dordrecht	Chemours Netherlands	air (aerosol)		PFHpA	0.29	pg/m3	25	km		2021	Air_particulate	C7-PFHpA	PFCA	2.9e-07	µg/L		25	Dalmijn2025a
1370	Netherlands	Dordrecht	Chemours Netherlands	air (aerosol)		PFHpA	0.29	pg/m3	25	km		2021	Air_particulate	C7-PFHpA	PFCA	2.9e-07	µg/L		25	Dalmijn2025a
1371	Netherlands	Dordrecht	Chemours Netherlands	air (aerosol)		PFHpA	0.33	pg/m3	25	km		2021	Air_particulate	C7-PFHpA	PFCA	3.3e-07	µg/L		25	Dalmijn2025a
1372	Netherlands	Dordrecht	Chemours Netherlands	air (aerosol)		PFHpA	0.33	pg/m3	25	km		2021	Air_particulate	C7-PFHpA	PFCA	3.3e-07	µg/L		25	Dalmijn2025a
1373	Netherlands	Dordrecht	Chemours Netherlands	air (aerosol)		PFOA	0.02	pg/m3	25	km		2021	Air_particulate	C8-PFOA	PFCA	2e-08	µg/L		25	Dalmijn2025a
1374	Netherlands	Dordrecht	Chemours Netherlands	air (aerosol)		PFOA	0.15	pg/m3	25	km		2021	Air_particulate	C8-PFOA	PFCA	1.5e-07	µg/L		25	Dalmijn2025a
1375	Netherlands	Dordrecht	Chemours Netherlands	air (aerosol)		PFOA	0.21	pg/m3	25	km		2021	Air_particulate	C8-PFOA	PFCA	2.1e-07	µg/L		25	Dalmijn2025a
1376	Netherlands	Dordrecht	Chemours Netherlands	air (aerosol)		PFOA	0.22	pg/m3	25	km		2021	Air_particulate	C8-PFOA	PFCA	2.2e-07	µg/L		25	Dalmijn2025a
1377	Netherlands	Dordrecht	Chemours Netherlands	air (aerosol)		PFOA	0.22	pg/m3	25	km		2021	Air_particulate	C8-PFOA	PFCA	2.2e-07	µg/L		25	Dalmijn2025a
1378	Netherlands	Dordrecht	Chemours Netherlands	air (aerosol)		PFOA	0.22	pg/m3	25	km		2021	Air_particulate	C8-PFOA	PFCA	2.2e-07	µg/L		25	Dalmijn2025a
1379	Netherlands	Dordrecht	Chemours Netherlands	air (aerosol)		PFOA	0.23	pg/m3	25	km		2021	Air_particulate	C8-PFOA	PFCA	2.3e-07	µg/L		25	Dalmijn2025a
1380	Netherlands	Dordrecht	Chemours Netherlands	air (aerosol)		PFOA	0.24	pg/m3	25	km		2021	Air_particulate	C8-PFOA	PFCA	2.4e-07	µg/L		25	Dalmijn2025a
1381	Netherlands	Dordrecht	Chemours Netherlands	air (aerosol)		PFOA	0.24	pg/m3	25	km		2021	Air_particulate	C8-PFOA	PFCA	2.4e-07	µg/L		25	Dalmijn2025a
1382	Netherlands	Dordrecht	Chemours Netherlands	air (aerosol)		PFOA	0.24	pg/m3	25	km		2021	Air_particulate	C8-PFOA	PFCA	2.4e-07	µg/L		25	Dalmijn2025a
1383	Netherlands	Dordrecht	Chemours Netherlands	air (aerosol)		PFOA	0.26	pg/m3	25	km		2021	Air_particulate	C8-PFOA	PFCA	2.6e-07	µg/L		25	Dalmijn2025a
1384	Netherlands	Dordrecht	Chemours Netherlands	air (aerosol)		PFOA	0.26	pg/m3	25	km		2021	Air_particulate	C8-PFOA	PFCA	2.6e-07	µg/L		25	Dalmijn2025a
1385	Netherlands	Dordrecht	Chemours Netherlands	air (aerosol)		PFOA	0.27	pg/m3	25	km		2021	Air_particulate	C8-PFOA	PFCA	2.7e-07	µg/L		25	Dalmijn2025a
1386	Netherlands	Dordrecht	Chemours Netherlands	air (aerosol)		PFOA	0.29	pg/m3	25	km		2021	Air_particulate	C8-PFOA	PFCA	2.9e-07	µg/L		25	Dalmijn2025a
1387	Netherlands	Dordrecht	Chemours Netherlands	air (aerosol)		PFOA	0.31	pg/m3	25	km		2021	Air_particulate	C8-PFOA	PFCA	3.1e-07	µg/L		25	Dalmijn2025a
1388	Netherlands	Dordrecht	Chemours Netherlands	air (aerosol)		PFOA	0.32	pg/m3	25	km		2021	Air_particulate	C8-PFOA	PFCA	3.2e-07	µg/L		25	Dalmijn2025a
1389	Netherlands	Dordrecht	Chemours Netherlands	air (aerosol)		PFOA	0.34	pg/m3	25	km		2021	Air_particulate	C8-PFOA	PFCA	3.4e-07	µg/L		25	Dalmijn2025a
1390	Netherlands	Dordrecht	Chemours Netherlands	air (aerosol)		PFOA	0.35	pg/m3	25	km		2021	Air_particulate	C8-PFOA	PFCA	3.5e-07	µg/L		25	Dalmijn2025a
1391	Netherlands	Dordrecht	Chemours Netherlands	air (aerosol)		PFOA	0.35	pg/m3	25	km		2021	Air_particulate	C8-PFOA	PFCA	3.5e-07	µg/L		25	Dalmijn2025a
1392	Netherlands	Dordrecht	Chemours Netherlands	air (aerosol)		PFOA	0.35	pg/m3	25	km		2021	Air_particulate	C8-PFOA	PFCA	3.5e-07	µg/L		25	Dalmijn2025a
1393	Netherlands	Dordrecht	Chemours Netherlands	air (aerosol)		PFOA	0.36	pg/m3	25	km		2021	Air_particulate	C8-PFOA	PFCA	3.6e-07	µg/L		25	Dalmijn2025a
1394	Netherlands	Dordrecht	Chemours Netherlands	air (aerosol)		PFOA	0.38	pg/m3	25	km		2021	Air_particulate	C8-PFOA	PFCA	3.8e-07	µg/L		25	Dalmijn2025a
1395	Netherlands	Dordrecht	Chemours Netherlands	air (aerosol)		PFOA	0.53	pg/m3	25	km		2021	Air_particulate	C8-PFOA	PFCA	5.3e-07	µg/L		25	Dalmijn2025a
1396	Netherlands	Dordrecht	Chemours Netherlands	air (aerosol)		PFOA	0.57	pg/m3	25	km		2021	Air_particulate	C8-PFOA	PFCA	5.7e-07	µg/L		25	Dalmijn2025a
1397	Netherlands	Dordrecht	Chemours Netherlands	air (aerosol)		PFOA	0.58	pg/m3	25	km		2021	Air_particulate	C8-PFOA	PFCA	5.8e-07	µg/L		25	Dalmijn2025a
1398	Netherlands	Dordrecht	Chemours Netherlands	air (aerosol)		PFOA	0.58	pg/m3	25	km		2021	Air_particulate	C8-PFOA	PFCA	5.8e-07	µg/L		25	Dalmijn2025a
1399	Netherlands	Dordrecht	Chemours Netherlands	air (aerosol)		PFOA	0.59	pg/m3	25	km		2021	Air_particulate	C8-PFOA	PFCA	5.9e-07	µg/L		25	Dalmijn2025a
1400	Netherlands	Dordrecht	Chemours Netherlands	air (aerosol)		PFOA	0.6	pg/m3	25	km		2021	Air_particulate	C8-PFOA	PFCA	6e-07	µg/L		25	Dalmijn2025a
1401	Netherlands	Dordrecht	Chemours Netherlands	air (aerosol)		PFOA	0.63	pg/m3	25	km		2021	Air_particulate	C8-PFOA	PFCA	6.3e-07	µg/L		25	Dalmijn2025a
1402	Netherlands	Dordrecht	Chemours Netherlands	air (aerosol)		PFOA	0.67	pg/m3	25	km		2021	Air_particulate	C8-PFOA	PFCA	6.7e-07	µg/L		25	Dalmijn2025a
1403	Netherlands	Dordrecht	Chemours Netherlands	air (aerosol)		PFOA	0.74	pg/m3	25	km		2021	Air_particulate	C8-PFOA	PFCA	7.4e-07	µg/L		25	Dalmijn2025a
1404	Netherlands	Dordrecht	Chemours Netherlands	air (aerosol)		PFOA	0.74	pg/m3	25	km		2021	Air_particulate	C8-PFOA	PFCA	7.4e-07	µg/L		25	Dalmijn2025a
1405	Netherlands	Dordrecht	Chemours Netherlands	air (aerosol)		PFOA	0.91	pg/m3	25	km		2021	Air_particulate	C8-PFOA	PFCA	9.1e-07	µg/L		25	Dalmijn2025a
1406	Netherlands	Dordrecht	Chemours Netherlands	air (aerosol)		PFOA	0.93	pg/m3	25	km		2021	Air_particulate	C8-PFOA	PFCA	9.3e-07	µg/L		25	Dalmijn2025a
1407	Netherlands	Dordrecht	Chemours Netherlands	air (aerosol)		PFOA	1.04	pg/m3	25	km		2021	Air_particulate	C8-PFOA	PFCA	1.04e-06	µg/L		25	Dalmijn2025a
1408	Netherlands	Dordrecht	Chemours Netherlands	air (aerosol)		PFOA	1.15	pg/m3	25	km		2021	Air_particulate	C8-PFOA	PFCA	1.15e-06	µg/L		25	Dalmijn2025a
1409	Netherlands	Dordrecht	Chemours Netherlands	air (aerosol)		PFOA	1.56	pg/m3	25	km		2021	Air_particulate	C8-PFOA	PFCA	1.56e-06	µg/L		25	Dalmijn2025a
1410	Netherlands	Dordrecht	Chemours Netherlands	air (aerosol)		PFOA	1.62	pg/m3	25	km		2021	Air_particulate	C8-PFOA	PFCA	1.62e-06	µg/L		25	Dalmijn2025a
1411	Netherlands	Dordrecht	Chemours Netherlands	air (aerosol)		PFOA	2.07	pg/m3	25	km		2021	Air_particulate	C8-PFOA	PFCA	2.07e-06	µg/L		25	Dalmijn2025a
1412	Netherlands	Dordrecht	Chemours Netherlands	air (aerosol)		PFOA	2.24	pg/m3	25	km		2021	Air_particulate	C8-PFOA	PFCA	2.24e-06	µg/L		25	Dalmijn2025a
1413	Netherlands	Dordrecht	Chemours Netherlands	air (aerosol)		PFOA	2.38	pg/m3	25	km		2021	Air_particulate	C8-PFOA	PFCA	2.38e-06	µg/L		25	Dalmijn2025a
1414	Netherlands	Dordrecht	Chemours Netherlands	air (aerosol)		PFOA	2.76	pg/m3	25	km		2021	Air_particulate	C8-PFOA	PFCA	2.76e-06	µg/L		25	Dalmijn2025a
1415	Netherlands	Dordrecht	Chemours Netherlands	air (aerosol)		PFOA	4.02	pg/m3	25	km		2021	Air_particulate	C8-PFOA	PFCA	4.02e-06	µg/L		25	Dalmijn2025a
1416	Netherlands	Dordrecht	Chemours Netherlands	air (aerosol)		PFOS	0.08	pg/m3	25	km		2021	Air_particulate	C8-PFOS	PFSA	8e-08	µg/L		25	Dalmijn2025a
1417	Netherlands	Dordrecht	Chemours Netherlands	air (aerosol)		PFOS	0.09	pg/m3	25	km		2021	Air_particulate	C8-PFOS	PFSA	9e-08	µg/L		25	Dalmijn2025a
1418	Netherlands	Dordrecht	Chemours Netherlands	air (aerosol)		PFOS	0.1	pg/m3	25	km		2021	Air_particulate	C8-PFOS	PFSA	1e-07	µg/L		25	Dalmijn2025a
1419	Netherlands	Dordrecht	Chemours Netherlands	air (aerosol)		PFOS	0.11	pg/m3	25	km		2021	Air_particulate	C8-PFOS	PFSA	1.1e-07	µg/L		25	Dalmijn2025a
1420	Netherlands	Dordrecht	Chemours Netherlands	air (aerosol)		PFOS	0.12	pg/m3	25	km		2021	Air_particulate	C8-PFOS	PFSA	1.2e-07	µg/L		25	Dalmijn2025a
1421	Netherlands	Dordrecht	Chemours Netherlands	air (aerosol)		PFOS	0.17	pg/m3	25	km		2021	Air_particulate	C8-PFOS	PFSA	1.7e-07	µg/L		25	Dalmijn2025a
1422	Netherlands	Dordrecht	Chemours Netherlands	air (aerosol)		PFOS	0.18	pg/m3	25	km		2021	Air_particulate	C8-PFOS	PFSA	1.8e-07	µg/L		25	Dalmijn2025a
1423	Netherlands	Dordrecht	Chemours Netherlands	air (aerosol)		PFOS	0.19	pg/m3	25	km		2021	Air_particulate	C8-PFOS	PFSA	1.9e-07	µg/L		25	Dalmijn2025a
1424	Netherlands	Dordrecht	Chemours Netherlands	air (aerosol)		PFOS	0.2	pg/m3	25	km		2021	Air_particulate	C8-PFOS	PFSA	2e-07	µg/L		25	Dalmijn2025a
1425	Netherlands	Dordrecht	Chemours Netherlands	air (aerosol)		PFOS	0.23	pg/m3	25	km		2021	Air_particulate	C8-PFOS	PFSA	2.3e-07	µg/L		25	Dalmijn2025a
1426	Netherlands	Dordrecht	Chemours Netherlands	air (aerosol)		PFOS	0.23	pg/m3	25	km		2021	Air_particulate	C8-PFOS	PFSA	2.3e-07	µg/L		25	Dalmijn2025a
1427	Netherlands	Dordrecht	Chemours Netherlands	air (aerosol)		PFOS	0.25	pg/m3	25	km		2021	Air_particulate	C8-PFOS	PFSA	2.5e-07	µg/L		25	Dalmijn2025a
1428	Netherlands	Dordrecht	Chemours Netherlands	air (aerosol)		PFOS	0.25	pg/m3	25	km		2021	Air_particulate	C8-PFOS	PFSA	2.5e-07	µg/L		25	Dalmijn2025a
1429	Netherlands	Dordrecht	Chemours Netherlands	air (aerosol)		PFOS	0.26	pg/m3	25	km		2021	Air_particulate	C8-PFOS	PFSA	2.6e-07	µg/L		25	Dalmijn2025a
1430	Netherlands	Dordrecht	Chemours Netherlands	air (aerosol)		PFOS	0.27	pg/m3	25	km		2021	Air_particulate	C8-PFOS	PFSA	2.7e-07	µg/L		25	Dalmijn2025a
1431	Netherlands	Dordrecht	Chemours Netherlands	air (aerosol)		PFOS	0.27	pg/m3	25	km		2021	Air_particulate	C8-PFOS	PFSA	2.7e-07	µg/L		25	Dalmijn2025a
1432	Netherlands	Dordrecht	Chemours Netherlands	air (aerosol)		PFOS	0.29	pg/m3	25	km		2021	Air_particulate	C8-PFOS	PFSA	2.9e-07	µg/L		25	Dalmijn2025a
1433	Netherlands	Dordrecht	Chemours Netherlands	air (aerosol)		PFOS	0.31	pg/m3	25	km		2021	Air_particulate	C8-PFOS	PFSA	3.1e-07	µg/L		25	Dalmijn2025a
1434	Netherlands	Dordrecht	Chemours Netherlands	air (aerosol)		PFOS	0.32	pg/m3	25	km		2021	Air_particulate	C8-PFOS	PFSA	3.2e-07	µg/L		25	Dalmijn2025a
1435	Netherlands	Dordrecht	Chemours Netherlands	air (aerosol)		PFOS	0.32	pg/m3	25	km		2021	Air_particulate	C8-PFOS	PFSA	3.2e-07	µg/L		25	Dalmijn2025a
1436	Netherlands	Dordrecht	Chemours Netherlands	air (aerosol)		PFOS	0.34	pg/m3	25	km		2021	Air_particulate	C8-PFOS	PFSA	3.4e-07	µg/L		25	Dalmijn2025a
1437	Netherlands	Dordrecht	Chemours Netherlands	air (aerosol)		PFOS	0.35	pg/m3	25	km		2021	Air_particulate	C8-PFOS	PFSA	3.5e-07	µg/L		25	Dalmijn2025a
1438	Netherlands	Dordrecht	Chemours Netherlands	air (aerosol)		PFOS	0.36	pg/m3	25	km		2021	Air_particulate	C8-PFOS	PFSA	3.6e-07	µg/L		25	Dalmijn2025a
1439	Netherlands	Dordrecht	Chemours Netherlands	air (aerosol)		PFOS	0.37	pg/m3	25	km		2021	Air_particulate	C8-PFOS	PFSA	3.7e-07	µg/L		25	Dalmijn2025a
1440	Netherlands	Dordrecht	Chemours Netherlands	air (aerosol)		PFOS	0.37	pg/m3	25	km		2021	Air_particulate	C8-PFOS	PFSA	3.7e-07	µg/L		25	Dalmijn2025a
1441	Netherlands	Dordrecht	Chemours Netherlands	air (aerosol)		PFOS	0.37	pg/m3	25	km		2021	Air_particulate	C8-PFOS	PFSA	3.7e-07	µg/L		25	Dalmijn2025a
1442	Netherlands	Dordrecht	Chemours Netherlands	air (aerosol)		PFOS	0.38	pg/m3	25	km		2021	Air_particulate	C8-PFOS	PFSA	3.8e-07	µg/L		25	Dalmijn2025a
1443	Netherlands	Dordrecht	Chemours Netherlands	air (aerosol)		PFOS	0.38	pg/m3	25	km		2021	Air_particulate	C8-PFOS	PFSA	3.8e-07	µg/L		25	Dalmijn2025a
1444	Netherlands	Dordrecht	Chemours Netherlands	air (aerosol)		PFOS	0.39	pg/m3	25	km		2021	Air_particulate	C8-PFOS	PFSA	3.9e-07	µg/L		25	Dalmijn2025a
1445	Netherlands	Dordrecht	Chemours Netherlands	air (aerosol)		PFOS	0.41	pg/m3	25	km		2021	Air_particulate	C8-PFOS	PFSA	4.1e-07	µg/L		25	Dalmijn2025a
1446	Netherlands	Dordrecht	Chemours Netherlands	air (aerosol)		PFOS	0.42	pg/m3	25	km		2021	Air_particulate	C8-PFOS	PFSA	4.2e-07	µg/L		25	Dalmijn2025a
1447	Netherlands	Dordrecht	Chemours Netherlands	air (aerosol)		PFOS	0.45	pg/m3	25	km		2021	Air_particulate	C8-PFOS	PFSA	4.5e-07	µg/L		25	Dalmijn2025a
1448	Netherlands	Dordrecht	Chemours Netherlands	air (aerosol)		PFOS	0.45	pg/m3	25	km		2021	Air_particulate	C8-PFOS	PFSA	4.5e-07	µg/L		25	Dalmijn2025a
1449	Netherlands	Dordrecht	Chemours Netherlands	air (aerosol)		PFOS	0.49	pg/m3	25	km		2021	Air_particulate	C8-PFOS	PFSA	4.9e-07	µg/L		25	Dalmijn2025a
1450	Netherlands	Dordrecht	Chemours Netherlands	air (aerosol)		PFOS	0.5	pg/m3	25	km		2021	Air_particulate	C8-PFOS	PFSA	5e-07	µg/L		25	Dalmijn2025a
1451	Netherlands	Dordrecht	Chemours Netherlands	air (aerosol)		PFOS	0.59	pg/m3	25	km		2021	Air_particulate	C8-PFOS	PFSA	5.9e-07	µg/L		25	Dalmijn2025a
1452	Netherlands	Dordrecht	Chemours Netherlands	air (aerosol)		PFOS	0.6	pg/m3	25	km		2021	Air_particulate	C8-PFOS	PFSA	6e-07	µg/L		25	Dalmijn2025a
1453	Netherlands	Dordrecht	Chemours Netherlands	air (aerosol)		PFOS	0.61	pg/m3	25	km		2021	Air_particulate	C8-PFOS	PFSA	6.1e-07	µg/L		25	Dalmijn2025a
1454	Netherlands	Dordrecht	Chemours Netherlands	air (aerosol)		PFOS	0.63	pg/m3	25	km		2021	Air_particulate	C8-PFOS	PFSA	6.3e-07	µg/L		25	Dalmijn2025a
1455	Netherlands	Dordrecht	Chemours Netherlands	air (aerosol)		PFOS	0.95	pg/m3	25	km		2021	Air_particulate	C8-PFOS	PFSA	9.5e-07	µg/L		25	Dalmijn2025a
1456	Netherlands	Dordrecht	Chemours Netherlands	air (aerosol)		PFOS	1.35	pg/m3	25	km		2021	Air_particulate	C8-PFOS	PFSA	1.35e-06	µg/L		25	Dalmijn2025a
1457	Netherlands	Dordrecht	Chemours Netherlands	air (aerosol)		PFOS	1.71	pg/m3	25	km		2021	Air_particulate	C8-PFOS	PFSA	1.71e-06	µg/L		25	Dalmijn2025a
1458	Netherlands	Dordrecht	Chemours Netherlands	air (aerosol)		PFOS	2.33	pg/m3	25	km		2021	Air_particulate	C8-PFOS	PFSA	2.33e-06	µg/L		25	Dalmijn2025a
1459	Netherlands	Dordrecht	Chemours Netherlands	air (aerosol)		PFNA	<MDL	pg/m3	25	km		2021	Air_particulate	C9-PFNA	PFCA	0	µg/L		25	Dalmijn2025a
1460	Netherlands	Dordrecht	Chemours Netherlands	air (aerosol)		PFNA	<MDL	pg/m3	25	km		2021	Air_particulate	C9-PFNA	PFCA	0	µg/L		25	Dalmijn2025a
1461	Netherlands	Dordrecht	Chemours Netherlands	air (aerosol)		PFNA	<MDL	pg/m3	25	km		2021	Air_particulate	C9-PFNA	PFCA	0	µg/L		25	Dalmijn2025a
1462	Netherlands	Dordrecht	Chemours Netherlands	air (aerosol)		PFNA	<MDL	pg/m3	25	km		2021	Air_particulate	C9-PFNA	PFCA	0	µg/L		25	Dalmijn2025a
1463	Netherlands	Dordrecht	Chemours Netherlands	air (aerosol)		PFNA	<MDL	pg/m3	25	km		2021	Air_particulate	C9-PFNA	PFCA	0	µg/L		25	Dalmijn2025a
1464	Netherlands	Dordrecht	Chemours Netherlands	air (aerosol)		PFNA	<MDL	pg/m3	25	km		2021	Air_particulate	C9-PFNA	PFCA	0	µg/L		25	Dalmijn2025a
1465	Netherlands	Dordrecht	Chemours Netherlands	air (aerosol)		PFNA	<MDL	pg/m3	25	km		2021	Air_particulate	C9-PFNA	PFCA	0	µg/L		25	Dalmijn2025a
1466	Netherlands	Dordrecht	Chemours Netherlands	air (aerosol)		PFNA	<MDL	pg/m3	25	km		2021	Air_particulate	C9-PFNA	PFCA	0	µg/L		25	Dalmijn2025a
1467	Netherlands	Dordrecht	Chemours Netherlands	air (aerosol)		PFNA	<MDL	pg/m3	25	km		2021	Air_particulate	C9-PFNA	PFCA	0	µg/L		25	Dalmijn2025a
1468	Netherlands	Dordrecht	Chemours Netherlands	air (aerosol)		PFNA	<MDL	pg/m3	25	km		2021	Air_particulate	C9-PFNA	PFCA	0	µg/L		25	Dalmijn2025a
1469	Netherlands	Dordrecht	Chemours Netherlands	air (aerosol)		PFNA	<MDL	pg/m3	25	km		2021	Air_particulate	C9-PFNA	PFCA	0	µg/L		25	Dalmijn2025a
1470	Netherlands	Dordrecht	Chemours Netherlands	air (aerosol)		PFNA	<MDL	pg/m3	25	km		2021	Air_particulate	C9-PFNA	PFCA	0	µg/L		25	Dalmijn2025a
1471	Netherlands	Dordrecht	Chemours Netherlands	air (aerosol)		PFNA	<MDL	pg/m3	25	km		2021	Air_particulate	C9-PFNA	PFCA	0	µg/L		25	Dalmijn2025a
1472	Netherlands	Dordrecht	Chemours Netherlands	air (aerosol)		PFNA	<MDL	pg/m3	25	km		2021	Air_particulate	C9-PFNA	PFCA	0	µg/L		25	Dalmijn2025a
1473	Netherlands	Dordrecht	Chemours Netherlands	air (aerosol)		PFNA	<MDL	pg/m3	25	km		2021	Air_particulate	C9-PFNA	PFCA	0	µg/L		25	Dalmijn2025a
1474	Netherlands	Dordrecht	Chemours Netherlands	air (aerosol)		PFNA	<MDL	pg/m3	25	km		2021	Air_particulate	C9-PFNA	PFCA	0	µg/L		25	Dalmijn2025a
1475	Netherlands	Dordrecht	Chemours Netherlands	air (aerosol)		PFNA	<MDL	pg/m3	25	km		2021	Air_particulate	C9-PFNA	PFCA	0	µg/L		25	Dalmijn2025a
1476	Netherlands	Dordrecht	Chemours Netherlands	air (aerosol)		PFNA	<MDL	pg/m3	25	km		2021	Air_particulate	C9-PFNA	PFCA	0	µg/L		25	Dalmijn2025a
1477	Netherlands	Dordrecht	Chemours Netherlands	air (aerosol)		PFNA	0.06	pg/m3	25	km		2021	Air_particulate	C9-PFNA	PFCA	6e-08	µg/L		25	Dalmijn2025a
1478	Netherlands	Dordrecht	Chemours Netherlands	air (aerosol)		PFNA	0.07	pg/m3	25	km		2021	Air_particulate	C9-PFNA	PFCA	7e-08	µg/L		25	Dalmijn2025a
1479	Netherlands	Dordrecht	Chemours Netherlands	air (aerosol)		PFNA	0.08	pg/m3	25	km		2021	Air_particulate	C9-PFNA	PFCA	8e-08	µg/L		25	Dalmijn2025a
1480	Netherlands	Dordrecht	Chemours Netherlands	air (aerosol)		PFNA	0.09	pg/m3	25	km		2021	Air_particulate	C9-PFNA	PFCA	9e-08	µg/L		25	Dalmijn2025a
1481	Netherlands	Dordrecht	Chemours Netherlands	air (aerosol)		PFNA	0.09	pg/m3	25	km		2021	Air_particulate	C9-PFNA	PFCA	9e-08	µg/L		25	Dalmijn2025a
1482	Netherlands	Dordrecht	Chemours Netherlands	air (aerosol)		PFNA	0.09	pg/m3	25	km		2021	Air_particulate	C9-PFNA	PFCA	9e-08	µg/L		25	Dalmijn2025a
1483	Netherlands	Dordrecht	Chemours Netherlands	air (aerosol)		PFNA	0.09	pg/m3	25	km		2021	Air_particulate	C9-PFNA	PFCA	9e-08	µg/L		25	Dalmijn2025a
1484	Netherlands	Dordrecht	Chemours Netherlands	air (aerosol)		PFNA	0.1	pg/m3	25	km		2021	Air_particulate	C9-PFNA	PFCA	1e-07	µg/L		25	Dalmijn2025a
1485	Netherlands	Dordrecht	Chemours Netherlands	air (aerosol)		PFNA	0.11	pg/m3	25	km		2021	Air_particulate	C9-PFNA	PFCA	1.1e-07	µg/L		25	Dalmijn2025a
1486	Netherlands	Dordrecht	Chemours Netherlands	air (aerosol)		PFNA	0.12	pg/m3	25	km		2021	Air_particulate	C9-PFNA	PFCA	1.2e-07	µg/L		25	Dalmijn2025a
1487	Netherlands	Dordrecht	Chemours Netherlands	air (aerosol)		PFNA	0.12	pg/m3	25	km		2021	Air_particulate	C9-PFNA	PFCA	1.2e-07	µg/L		25	Dalmijn2025a
1488	Netherlands	Dordrecht	Chemours Netherlands	air (aerosol)		PFNA	0.14	pg/m3	25	km		2021	Air_particulate	C9-PFNA	PFCA	1.4e-07	µg/L		25	Dalmijn2025a
1489	Netherlands	Dordrecht	Chemours Netherlands	air (aerosol)		PFNA	0.14	pg/m3	25	km		2021	Air_particulate	C9-PFNA	PFCA	1.4e-07	µg/L		25	Dalmijn2025a
1490	Netherlands	Dordrecht	Chemours Netherlands	air (aerosol)		PFNA	0.15	pg/m3	25	km		2021	Air_particulate	C9-PFNA	PFCA	1.5e-07	µg/L		25	Dalmijn2025a
1491	Netherlands	Dordrecht	Chemours Netherlands	air (aerosol)		PFNA	0.17	pg/m3	25	km		2021	Air_particulate	C9-PFNA	PFCA	1.7e-07	µg/L		25	Dalmijn2025a
1492	Netherlands	Dordrecht	Chemours Netherlands	air (aerosol)		PFNA	0.17	pg/m3	25	km		2021	Air_particulate	C9-PFNA	PFCA	1.7e-07	µg/L		25	Dalmijn2025a
1493	Netherlands	Dordrecht	Chemours Netherlands	air (aerosol)		PFNA	0.17	pg/m3	25	km		2021	Air_particulate	C9-PFNA	PFCA	1.7e-07	µg/L		25	Dalmijn2025a
1494	Netherlands	Dordrecht	Chemours Netherlands	air (aerosol)		PFNA	0.17	pg/m3	25	km		2021	Air_particulate	C9-PFNA	PFCA	1.7e-07	µg/L		25	Dalmijn2025a
1495	Netherlands	Dordrecht	Chemours Netherlands	air (aerosol)		PFNA	0.19	pg/m3	25	km		2021	Air_particulate	C9-PFNA	PFCA	1.9e-07	µg/L		25	Dalmijn2025a
1496	Netherlands	Dordrecht	Chemours Netherlands	air (aerosol)		PFNA	0.23	pg/m3	25	km		2021	Air_particulate	C9-PFNA	PFCA	2.3e-07	µg/L		25	Dalmijn2025a
1497	Netherlands	Dordrecht	Chemours Netherlands	air (aerosol)		PFNA	0.25	pg/m3	25	km		2021	Air_particulate	C9-PFNA	PFCA	2.5e-07	µg/L		25	Dalmijn2025a
1498	Netherlands	Dordrecht	Chemours Netherlands	air (aerosol)		PFNA	0.26	pg/m3	25	km		2021	Air_particulate	C9-PFNA	PFCA	2.6e-07	µg/L		25	Dalmijn2025a
1499	Netherlands	Dordrecht	Chemours Netherlands	air (aerosol)		PFNA	0.33	pg/m3	25	km		2021	Air_particulate	C9-PFNA	PFCA	3.3e-07	µg/L		25	Dalmijn2025a
1500	Netherlands	Dordrecht	Chemours Netherlands	air (aerosol)		PFNA	0.39	pg/m3	25	km		2021	Air_particulate	C9-PFNA	PFCA	3.9e-07	µg/L		25	Dalmijn2025a
1501	Netherlands	Dordrecht	Chemours Netherlands	air (aerosol)		PFNA	No IS	pg/m3	25	km		2021	Air_particulate	C9-PFNA	PFCA		µg/L		25	Dalmijn2025a	internal standard was not observable
1502	Netherlands	Dordrecht	Chemours Netherlands	air (aerosol)		HFPO-DA	<MDL	pg/m3	25	km		2021	Air_particulate	HFPO-DA	PFECA	0	µg/L		25	Dalmijn2025a
1503	Netherlands	Dordrecht	Chemours Netherlands	air (aerosol)		HFPO-DA	<MDL	pg/m3	25	km		2021	Air_particulate	HFPO-DA	PFECA	0	µg/L		25	Dalmijn2025a
1504	Netherlands	Dordrecht	Chemours Netherlands	air (aerosol)		HFPO-DA	<MDL	pg/m3	25	km		2021	Air_particulate	HFPO-DA	PFECA	0	µg/L		25	Dalmijn2025a
1505	Netherlands	Dordrecht	Chemours Netherlands	air (aerosol)		HFPO-DA	<MDL	pg/m3	25	km		2021	Air_particulate	HFPO-DA	PFECA	0	µg/L		25	Dalmijn2025a
1506	Netherlands	Dordrecht	Chemours Netherlands	air (aerosol)		HFPO-DA	<MDL	pg/m3	25	km		2021	Air_particulate	HFPO-DA	PFECA	0	µg/L		25	Dalmijn2025a
1507	Netherlands	Dordrecht	Chemours Netherlands	air (aerosol)		HFPO-DA	<MDL	pg/m3	25	km		2021	Air_particulate	HFPO-DA	PFECA	0	µg/L		25	Dalmijn2025a
1508	Netherlands	Dordrecht	Chemours Netherlands	air (aerosol)		HFPO-DA	<MDL	pg/m3	25	km		2021	Air_particulate	HFPO-DA	PFECA	0	µg/L		25	Dalmijn2025a
1509	Netherlands	Dordrecht	Chemours Netherlands	air (aerosol)		HFPO-DA	<MDL	pg/m3	25	km		2021	Air_particulate	HFPO-DA	PFECA	0	µg/L		25	Dalmijn2025a
1510	Netherlands	Dordrecht	Chemours Netherlands	air (aerosol)		HFPO-DA	<MDL	pg/m3	25	km		2021	Air_particulate	HFPO-DA	PFECA	0	µg/L		25	Dalmijn2025a
1511	Netherlands	Dordrecht	Chemours Netherlands	air (aerosol)		HFPO-DA	<MDL	pg/m3	25	km		2021	Air_particulate	HFPO-DA	PFECA	0	µg/L		25	Dalmijn2025a
1512	Netherlands	Dordrecht	Chemours Netherlands	air (aerosol)		HFPO-DA	<MDL	pg/m3	25	km		2021	Air_particulate	HFPO-DA	PFECA	0	µg/L		25	Dalmijn2025a
1513	Netherlands	Dordrecht	Chemours Netherlands	air (aerosol)		HFPO-DA	<MDL	pg/m3	25	km		2021	Air_particulate	HFPO-DA	PFECA	0	µg/L		25	Dalmijn2025a
1514	Netherlands	Dordrecht	Chemours Netherlands	air (aerosol)		HFPO-DA	<MDL	pg/m3	25	km		2021	Air_particulate	HFPO-DA	PFECA	0	µg/L		25	Dalmijn2025a
1515	Netherlands	Dordrecht	Chemours Netherlands	air (aerosol)		HFPO-DA	<MDL	pg/m3	25	km		2021	Air_particulate	HFPO-DA	PFECA	0	µg/L		25	Dalmijn2025a
1516	Netherlands	Dordrecht	Chemours Netherlands	air (aerosol)		HFPO-DA	<MDL	pg/m3	25	km		2021	Air_particulate	HFPO-DA	PFECA	0	µg/L		25	Dalmijn2025a
1517	Netherlands	Dordrecht	Chemours Netherlands	air (aerosol)		HFPO-DA	<MDL	pg/m3	25	km		2021	Air_particulate	HFPO-DA	PFECA	0	µg/L		25	Dalmijn2025a
1518	Netherlands	Dordrecht	Chemours Netherlands	air (aerosol)		HFPO-DA	<MDL	pg/m3	25	km		2021	Air_particulate	HFPO-DA	PFECA	0	µg/L		25	Dalmijn2025a
1519	Netherlands	Dordrecht	Chemours Netherlands	air (aerosol)		HFPO-DA	<MDL	pg/m3	25	km		2021	Air_particulate	HFPO-DA	PFECA	0	µg/L		25	Dalmijn2025a
1520	Netherlands	Dordrecht	Chemours Netherlands	air (aerosol)		HFPO-DA	<MDL	pg/m3	25	km		2021	Air_particulate	HFPO-DA	PFECA	0	µg/L		25	Dalmijn2025a
1521	Netherlands	Dordrecht	Chemours Netherlands	air (aerosol)		HFPO-DA	<MDL	pg/m3	25	km		2021	Air_particulate	HFPO-DA	PFECA	0	µg/L		25	Dalmijn2025a
1522	Netherlands	Dordrecht	Chemours Netherlands	air (aerosol)		HFPO-DA	<MDL	pg/m3	25	km		2021	Air_particulate	HFPO-DA	PFECA	0	µg/L		25	Dalmijn2025a
1523	Netherlands	Dordrecht	Chemours Netherlands	air (aerosol)		HFPO-DA	<MDL	pg/m3	25	km		2021	Air_particulate	HFPO-DA	PFECA	0	µg/L		25	Dalmijn2025a
1524	Netherlands	Dordrecht	Chemours Netherlands	air (aerosol)		HFPO-DA	<MDL	pg/m3	25	km		2021	Air_particulate	HFPO-DA	PFECA	0	µg/L		25	Dalmijn2025a
1525	Netherlands	Dordrecht	Chemours Netherlands	air (aerosol)		HFPO-DA	<MDL	pg/m3	25	km		2021	Air_particulate	HFPO-DA	PFECA	0	µg/L		25	Dalmijn2025a
1526	Netherlands	Dordrecht	Chemours Netherlands	air (aerosol)		HFPO-DA	<MDL	pg/m3	25	km		2021	Air_particulate	HFPO-DA	PFECA	0	µg/L		25	Dalmijn2025a
1527	Netherlands	Dordrecht	Chemours Netherlands	air (aerosol)		HFPO-DA	0.31	pg/m3	25	km		2021	Air_particulate	HFPO-DA	PFECA	3.1e-07	µg/L		25	Dalmijn2025a
1528	Netherlands	Dordrecht	Chemours Netherlands	air (aerosol)		HFPO-DA	0.57	pg/m3	25	km		2021	Air_particulate	HFPO-DA	PFECA	5.7e-07	µg/L		25	Dalmijn2025a
1529	Netherlands	Dordrecht	Chemours Netherlands	air (aerosol)		HFPO-DA	0.73	pg/m3	25	km		2021	Air_particulate	HFPO-DA	PFECA	7.3e-07	µg/L		25	Dalmijn2025a
1530	Netherlands	Dordrecht	Chemours Netherlands	air (aerosol)		HFPO-DA	0.86	pg/m3	25	km		2021	Air_particulate	HFPO-DA	PFECA	8.6e-07	µg/L		25	Dalmijn2025a
1531	Netherlands	Dordrecht	Chemours Netherlands	air (aerosol)		HFPO-DA	0.89	pg/m3	25	km		2021	Air_particulate	HFPO-DA	PFECA	8.9e-07	µg/L		25	Dalmijn2025a
1532	Netherlands	Dordrecht	Chemours Netherlands	air (aerosol)		HFPO-DA	1.07	pg/m3	25	km		2021	Air_particulate	HFPO-DA	PFECA	1.07e-06	µg/L		25	Dalmijn2025a
1533	Netherlands	Dordrecht	Chemours Netherlands	air (aerosol)		HFPO-DA	1.26	pg/m3	25	km		2021	Air_particulate	HFPO-DA	PFECA	1.26e-06	µg/L		25	Dalmijn2025a
1534	Netherlands	Dordrecht	Chemours Netherlands	air (aerosol)		HFPO-DA	1.64	pg/m3	25	km		2021	Air_particulate	HFPO-DA	PFECA	1.64e-06	µg/L		25	Dalmijn2025a
1535	Netherlands	Dordrecht	Chemours Netherlands	air (aerosol)		HFPO-DA	2.17	pg/m3	25	km		2021	Air_particulate	HFPO-DA	PFECA	2.17e-06	µg/L		25	Dalmijn2025a
1536	Netherlands	Dordrecht	Chemours Netherlands	air (aerosol)		HFPO-DA	3.39	pg/m3	25	km		2021	Air_particulate	HFPO-DA	PFECA	3.39e-06	µg/L		25	Dalmijn2025a
1537	Netherlands	Dordrecht	Chemours Netherlands	air (aerosol)		HFPO-DA	3.87	pg/m3	25	km		2021	Air_particulate	HFPO-DA	PFECA	3.87e-06	µg/L		25	Dalmijn2025a
1538	Netherlands	Dordrecht	Chemours Netherlands	air (aerosol)		HFPO-DA	3.9	pg/m3	25	km		2021	Air_particulate	HFPO-DA	PFECA	3.9e-06	µg/L		25	Dalmijn2025a
1539	Netherlands	Dordrecht	Chemours Netherlands	air (aerosol)		HFPO-DA	4.79	pg/m3	25	km		2021	Air_particulate	HFPO-DA	PFECA	4.79e-06	µg/L		25	Dalmijn2025a
1540	Netherlands	Dordrecht	Chemours Netherlands	air (aerosol)		HFPO-DA	7.94	pg/m3	25	km		2021	Air_particulate	HFPO-DA	PFECA	7.94e-06	µg/L		25	Dalmijn2025a
1541	Netherlands	Dordrecht	Chemours Netherlands	air (aerosol)		HFPO-DA	12.21	pg/m3	25	km		2021	Air_particulate	HFPO-DA	PFECA	1.221e-05	µg/L		25	Dalmijn2025a
1542	Netherlands	Dordrecht	Chemours Netherlands	air (aerosol)		HFPO-DA	27.35	pg/m3	25	km		2021	Air_particulate	HFPO-DA	PFECA	2.735e-05	µg/L		25	Dalmijn2025a
1543	Netherlands	Dordrecht	Chemours Netherlands	air (aerosol)		HFPO-DA	42.6	pg/m3	25	km		2021	Air_particulate	HFPO-DA	PFECA	4.26e-05	µg/L		25	Dalmijn2025a
1544	Netherlands	Dordrecht	Chemours Netherlands	air (aerosol)		HFPO-DA	98.66	pg/m3	25	km		2021	Air_particulate	HFPO-DA	PFECA	9.866e-05	µg/L		25	Dalmijn2025a
1545	Netherlands	Dordrecht	Chemours Netherlands	air (aerosol)		sum PFAS	0.24	pg/m3	25	km		2021	Air_particulate	sum PFAS	sum PFAS	2.4e-07	µg/L		25	Dalmijn2025a
1546	Netherlands	Dordrecht	Chemours Netherlands	air (aerosol)		sum PFAS	0.76	pg/m3	25	km		2021	Air_particulate	sum PFAS	sum PFAS	7.6e-07	µg/L		25	Dalmijn2025a
1547	Netherlands	Dordrecht	Chemours Netherlands	air (aerosol)		sum PFAS	0.91	pg/m3	25	km		2021	Air_particulate	sum PFAS	sum PFAS	9.1e-07	µg/L		25	Dalmijn2025a
1548	Netherlands	Dordrecht	Chemours Netherlands	air (aerosol)		sum PFAS	0.92	pg/m3	25	km		2021	Air_particulate	sum PFAS	sum PFAS	9.2e-07	µg/L		25	Dalmijn2025a
1549	Netherlands	Dordrecht	Chemours Netherlands	air (aerosol)		sum PFAS	0.95	pg/m3	25	km		2021	Air_particulate	sum PFAS	sum PFAS	9.5e-07	µg/L		25	Dalmijn2025a
1550	Netherlands	Dordrecht	Chemours Netherlands	air (aerosol)		sum PFAS	0.98	pg/m3	25	km		2021	Air_particulate	sum PFAS	sum PFAS	9.8e-07	µg/L		25	Dalmijn2025a
1551	Netherlands	Dordrecht	Chemours Netherlands	air (aerosol)		sum PFAS	1	pg/m3	25	km		2021	Air_particulate	sum PFAS	sum PFAS	1e-06	µg/L		25	Dalmijn2025a
1552	Netherlands	Dordrecht	Chemours Netherlands	air (aerosol)		sum PFAS	1	pg/m3	25	km		2021	Air_particulate	sum PFAS	sum PFAS	1e-06	µg/L		25	Dalmijn2025a
1553	Netherlands	Dordrecht	Chemours Netherlands	air (aerosol)		sum PFAS	1.2	pg/m3	25	km		2021	Air_particulate	sum PFAS	sum PFAS	1.2e-06	µg/L		25	Dalmijn2025a
1554	Netherlands	Dordrecht	Chemours Netherlands	air (aerosol)		sum PFAS	1.2	pg/m3	25	km		2021	Air_particulate	sum PFAS	sum PFAS	1.2e-06	µg/L		25	Dalmijn2025a
1555	Netherlands	Dordrecht	Chemours Netherlands	air (aerosol)		sum PFAS	1.24	pg/m3	25	km		2021	Air_particulate	sum PFAS	sum PFAS	1.24e-06	µg/L		25	Dalmijn2025a
1556	Netherlands	Dordrecht	Chemours Netherlands	air (aerosol)		sum PFAS	1.31	pg/m3	25	km		2021	Air_particulate	sum PFAS	sum PFAS	1.31e-06	µg/L		25	Dalmijn2025a
1557	Netherlands	Dordrecht	Chemours Netherlands	air (aerosol)		sum PFAS	1.5	pg/m3	25	km		2021	Air_particulate	sum PFAS	sum PFAS	1.5e-06	µg/L		25	Dalmijn2025a
1558	Netherlands	Dordrecht	Chemours Netherlands	air (aerosol)		sum PFAS	1.74	pg/m3	25	km		2021	Air_particulate	sum PFAS	sum PFAS	1.74e-06	µg/L		25	Dalmijn2025a
1559	Netherlands	Dordrecht	Chemours Netherlands	air (aerosol)		sum PFAS	1.85	pg/m3	25	km		2021	Air_particulate	sum PFAS	sum PFAS	1.85e-06	µg/L		25	Dalmijn2025a
1560	Netherlands	Dordrecht	Chemours Netherlands	air (aerosol)		sum PFAS	1.87	pg/m3	25	km		2021	Air_particulate	sum PFAS	sum PFAS	1.87e-06	µg/L		25	Dalmijn2025a
1561	Netherlands	Dordrecht	Chemours Netherlands	air (aerosol)		sum PFAS	1.88	pg/m3	25	km		2021	Air_particulate	sum PFAS	sum PFAS	1.88e-06	µg/L		25	Dalmijn2025a
1562	Netherlands	Dordrecht	Chemours Netherlands	air (aerosol)		sum PFAS	2.02	pg/m3	25	km		2021	Air_particulate	sum PFAS	sum PFAS	2.02e-06	µg/L		25	Dalmijn2025a
1563	Netherlands	Dordrecht	Chemours Netherlands	air (aerosol)		sum PFAS	2.07	pg/m3	25	km		2021	Air_particulate	sum PFAS	sum PFAS	2.07e-06	µg/L		25	Dalmijn2025a
1564	Netherlands	Dordrecht	Chemours Netherlands	air (aerosol)		sum PFAS	2.37	pg/m3	25	km		2021	Air_particulate	sum PFAS	sum PFAS	2.37e-06	µg/L		25	Dalmijn2025a
1565	Netherlands	Dordrecht	Chemours Netherlands	air (aerosol)		sum PFAS	2.51	pg/m3	25	km		2021	Air_particulate	sum PFAS	sum PFAS	2.51e-06	µg/L		25	Dalmijn2025a
1566	Netherlands	Dordrecht	Chemours Netherlands	air (aerosol)		sum PFAS	2.59	pg/m3	25	km		2021	Air_particulate	sum PFAS	sum PFAS	2.59e-06	µg/L		25	Dalmijn2025a
1567	Netherlands	Dordrecht	Chemours Netherlands	air (aerosol)		sum PFAS	2.6	pg/m3	25	km		2021	Air_particulate	sum PFAS	sum PFAS	2.6e-06	µg/L		25	Dalmijn2025a
1568	Netherlands	Dordrecht	Chemours Netherlands	air (aerosol)		sum PFAS	2.75	pg/m3	25	km		2021	Air_particulate	sum PFAS	sum PFAS	2.75e-06	µg/L		25	Dalmijn2025a
1569	Netherlands	Dordrecht	Chemours Netherlands	air (aerosol)		sum PFAS	2.97	pg/m3	25	km		2021	Air_particulate	sum PFAS	sum PFAS	2.97e-06	µg/L		25	Dalmijn2025a
1570	Netherlands	Dordrecht	Chemours Netherlands	air (aerosol)		sum PFAS	3.15	pg/m3	25	km		2021	Air_particulate	sum PFAS	sum PFAS	3.15e-06	µg/L		25	Dalmijn2025a
1571	Netherlands	Dordrecht	Chemours Netherlands	air (aerosol)		sum PFAS	3.41	pg/m3	25	km		2021	Air_particulate	sum PFAS	sum PFAS	3.41e-06	µg/L		25	Dalmijn2025a
1572	Netherlands	Dordrecht	Chemours Netherlands	air (aerosol)		sum PFAS	3.47	pg/m3	25	km		2021	Air_particulate	sum PFAS	sum PFAS	3.47e-06	µg/L		25	Dalmijn2025a
1573	Netherlands	Dordrecht	Chemours Netherlands	air (aerosol)		sum PFAS	4.13	pg/m3	25	km		2021	Air_particulate	sum PFAS	sum PFAS	4.13e-06	µg/L		25	Dalmijn2025a
1574	Netherlands	Dordrecht	Chemours Netherlands	air (aerosol)		sum PFAS	4.55	pg/m3	25	km		2021	Air_particulate	sum PFAS	sum PFAS	4.55e-06	µg/L		25	Dalmijn2025a
1575	Netherlands	Dordrecht	Chemours Netherlands	air (aerosol)		sum PFAS	4.68	pg/m3	25	km		2021	Air_particulate	sum PFAS	sum PFAS	4.68e-06	µg/L		25	Dalmijn2025a
1576	Netherlands	Dordrecht	Chemours Netherlands	air (aerosol)		sum PFAS	4.78	pg/m3	25	km		2021	Air_particulate	sum PFAS	sum PFAS	4.78e-06	µg/L		25	Dalmijn2025a
1577	Netherlands	Dordrecht	Chemours Netherlands	air (aerosol)		sum PFAS	5.06	pg/m3	25	km		2021	Air_particulate	sum PFAS	sum PFAS	5.06e-06	µg/L		25	Dalmijn2025a
1578	Netherlands	Dordrecht	Chemours Netherlands	air (aerosol)		sum PFAS	5.75	pg/m3	25	km		2021	Air_particulate	sum PFAS	sum PFAS	5.75e-06	µg/L		25	Dalmijn2025a
1579	Netherlands	Dordrecht	Chemours Netherlands	air (aerosol)		sum PFAS	7.49	pg/m3	25	km		2021	Air_particulate	sum PFAS	sum PFAS	7.49e-06	µg/L		25	Dalmijn2025a
1580	Netherlands	Dordrecht	Chemours Netherlands	air (aerosol)		sum PFAS	7.75	pg/m3	25	km		2021	Air_particulate	sum PFAS	sum PFAS	7.75e-06	µg/L		25	Dalmijn2025a
1581	Netherlands	Dordrecht	Chemours Netherlands	air (aerosol)		sum PFAS	7.96	pg/m3	25	km		2021	Air_particulate	sum PFAS	sum PFAS	7.96e-06	µg/L		25	Dalmijn2025a
1582	Netherlands	Dordrecht	Chemours Netherlands	air (aerosol)		sum PFAS	9.48	pg/m3	25	km		2021	Air_particulate	sum PFAS	sum PFAS	9.48e-06	µg/L		25	Dalmijn2025a
1583	Netherlands	Dordrecht	Chemours Netherlands	air (aerosol)		sum PFAS	12.19	pg/m3	25	km		2021	Air_particulate	sum PFAS	sum PFAS	1.219e-05	µg/L		25	Dalmijn2025a
1584	Netherlands	Dordrecht	Chemours Netherlands	air (aerosol)		sum PFAS	13.92	pg/m3	25	km		2021	Air_particulate	sum PFAS	sum PFAS	1.392e-05	µg/L		25	Dalmijn2025a
1585	Netherlands	Dordrecht	Chemours Netherlands	air (aerosol)		sum PFAS	31.8	pg/m3	25	km		2021	Air_particulate	sum PFAS	sum PFAS	3.18e-05	µg/L		25	Dalmijn2025a
1586	Netherlands	Dordrecht	Chemours Netherlands	air (aerosol)		sum PFAS	48.11	pg/m3	25	km		2021	Air_particulate	sum PFAS	sum PFAS	4.811e-05	µg/L		25	Dalmijn2025a
1587	Netherlands	Dordrecht	Chemours Netherlands	air (aerosol)		sum PFAS	101.29	pg/m3	25	km		2021	Air_particulate	sum PFAS	sum PFAS	0.00010129	µg/L		25	Dalmijn2025a
1588	Netherlands	Dordrecht	Chemours Netherlands	River Water		PFDA	0.52	ng/l	1.3386	km downstream	down	2016	surface_water	C10-PFDA	PFCA	0.00052	µg/L		1.3386	Gebbink2017		calculated from GPS coords
1589	Netherlands	Dordrecht	Chemours Netherlands	River Water		PFDA	0.86	ng/l	1.47107	km upstream	up	2016	surface_water	C10-PFDA	PFCA	0.00086	µg/L		1.47107	Gebbink2017		calculated from GPS coords
1590	Netherlands	Dordrecht	Chemours Netherlands	River Water		PFDA	0.8	ng/l	2.91448	km downstream	down	2016	surface_water	C10-PFDA	PFCA	0.0008	µg/L		2.91448	Gebbink2017		calculated from GPS coords
1591	Netherlands	Dordrecht	Chemours Netherlands	River Water		PFDA	0.53	ng/l	4.24722	km downstream	down	2016	surface_water	C10-PFDA	PFCA	0.00053	µg/L		4.24722	Gebbink2017		calculated from GPS coords
1592	Netherlands	Dordrecht	Chemours Netherlands	River Water		PFDA	0.36	ng/l	4.79867	km downstream	down	2016	surface_water	C10-PFDA	PFCA	0.00036	µg/L		4.79867	Gebbink2017		calculated from GPS coords
1593	Netherlands	Dordrecht	Chemours Netherlands	River Water		PFDA	0.53	ng/l	7.37926	km downstream	down	2016	surface_water	C10-PFDA	PFCA	0.00053	µg/L		7.37926	Gebbink2017		calculated from GPS coords
1594	Netherlands	Dordrecht	Chemours Netherlands	River Water		PFDA	0.38	ng/l	8.51526	km downstream	down	2016	surface_water	C10-PFDA	PFCA	0.00038	µg/L		8.51526	Gebbink2017		calculated from GPS coords
1595	Netherlands	Dordrecht	Chemours Netherlands	River Water		PFDA	0.4	ng/l	9.34112	km downstream	down	2016	surface_water	C10-PFDA	PFCA	0.0004	µg/L		9.34112	Gebbink2017		calculated from GPS coords
1596	Netherlands	Dordrecht	Chemours Netherlands	River Water		PFDA	0.41	ng/l	10.5851	km downstream	down	2016	surface_water	C10-PFDA	PFCA	0.00041	µg/L		10.5851	Gebbink2017		calculated from GPS coords
1597	Netherlands	Dordrecht	Chemours Netherlands	River Water		PFDA	0.45	ng/l	10.9924	km upstream	up	2016	surface_water	C10-PFDA	PFCA	0.00045	µg/L		10.9924	Gebbink2017		calculated from GPS coords
1598	Netherlands	Dordrecht	Chemours Netherlands	River Water		PFDA	0.38	ng/l	13.7534	km downstream	down	2016	surface_water	C10-PFDA	PFCA	0.00038	µg/L		13.7534	Gebbink2017		calculated from GPS coords
1599	Netherlands	Dordrecht	Chemours Netherlands	River Water		PFDA	0.23	ng/l	27.0858	km downstream	down	2016	surface_water	C10-PFDA	PFCA	0.00023	µg/L		27.0858	Gebbink2017		calculated from GPS coords
1600	Netherlands	Dordrecht	Chemours Netherlands	River Water		PFDA	0.32	ng/l	27.7263	km downstream	down	2016	surface_water	C10-PFDA	PFCA	0.00032	µg/L		27.7263	Gebbink2017		calculated from GPS coords
1601	Netherlands	Dordrecht	Chemours Netherlands	River Water		PFDA	0.38	ng/l	33.4538	km upstream	up	2016	surface_water	C10-PFDA	PFCA	0.00038	µg/L		33.4538	Gebbink2017		calculated from GPS coords
1602	Netherlands	Dordrecht	Chemours Netherlands	River Water		PFDA	0.26	ng/l	34.6597	km downstream	down	2016	surface_water	C10-PFDA	PFCA	0.00026	µg/L		34.6597	Gebbink2017		calculated from GPS coords
1603	Netherlands	Dordrecht	Chemours Netherlands	River Water		PFDA	0.26	ng/l	45.7596	km downstream	down	2016	surface_water	C10-PFDA	PFCA	0.00026	µg/L		45.7596	Gebbink2017		calculated from GPS coords
1604	Netherlands	Dordrecht	Chemours Netherlands	River Water		PFPA	<4	ng/l	1.3386	km downstream	down	2016	surface_water	C3-PFPrA	PFCA	0	µg/L		1.3386	Gebbink2017		calculated from GPS coords
1605	Netherlands	Dordrecht	Chemours Netherlands	River Water		PFPA	4.1	ng/l	1.47107	km upstream	up	2016	surface_water	C3-PFPrA	PFCA	0.0041	µg/L		1.47107	Gebbink2017		calculated from GPS coords
1606	Netherlands	Dordrecht	Chemours Netherlands	River Water		PFPA	4.7	ng/l	2.91448	km downstream	down	2016	surface_water	C3-PFPrA	PFCA	0.0047	µg/L		2.91448	Gebbink2017		calculated from GPS coords
1607	Netherlands	Dordrecht	Chemours Netherlands	River Water		PFPA	4.1	ng/l	4.24722	km downstream	down	2016	surface_water	C3-PFPrA	PFCA	0.0041	µg/L		4.24722	Gebbink2017		calculated from GPS coords
1608	Netherlands	Dordrecht	Chemours Netherlands	River Water		PFPA	<4	ng/l	4.79867	km downstream	down	2016	surface_water	C3-PFPrA	PFCA	0	µg/L		4.79867	Gebbink2017		calculated from GPS coords
1609	Netherlands	Dordrecht	Chemours Netherlands	River Water		PFPA	5	ng/l	7.37926	km downstream	down	2016	surface_water	C3-PFPrA	PFCA	0.005	µg/L		7.37926	Gebbink2017		calculated from GPS coords
1610	Netherlands	Dordrecht	Chemours Netherlands	River Water		PFPA	4.5	ng/l	8.51526	km downstream	down	2016	surface_water	C3-PFPrA	PFCA	0.0045	µg/L		8.51526	Gebbink2017		calculated from GPS coords
1611	Netherlands	Dordrecht	Chemours Netherlands	River Water		PFPA	4.5	ng/l	9.34112	km downstream	down	2016	surface_water	C3-PFPrA	PFCA	0.0045	µg/L		9.34112	Gebbink2017		calculated from GPS coords
1612	Netherlands	Dordrecht	Chemours Netherlands	River Water		PFPA	4.5	ng/l	10.5851	km downstream	down	2016	surface_water	C3-PFPrA	PFCA	0.0045	µg/L		10.5851	Gebbink2017		calculated from GPS coords
1613	Netherlands	Dordrecht	Chemours Netherlands	River Water		PFPA	5.2	ng/l	10.9924	km upstream	up	2016	surface_water	C3-PFPrA	PFCA	0.0052	µg/L		10.9924	Gebbink2017		calculated from GPS coords
1614	Netherlands	Dordrecht	Chemours Netherlands	River Water		PFPA	4.3	ng/l	13.7534	km downstream	down	2016	surface_water	C3-PFPrA	PFCA	0.0043	µg/L		13.7534	Gebbink2017		calculated from GPS coords
1615	Netherlands	Dordrecht	Chemours Netherlands	River Water		PFPA	6.8	ng/l	27.0858	km downstream	down	2016	surface_water	C3-PFPrA	PFCA	0.0068	µg/L		27.0858	Gebbink2017		calculated from GPS coords
1616	Netherlands	Dordrecht	Chemours Netherlands	River Water		PFPA	8.2	ng/l	27.7263	km downstream	down	2016	surface_water	C3-PFPrA	PFCA	0.0082	µg/L		27.7263	Gebbink2017		calculated from GPS coords
1617	Netherlands	Dordrecht	Chemours Netherlands	River Water		PFPA	9.2	ng/l	33.4538	km upstream	up	2016	surface_water	C3-PFPrA	PFCA	0.0092	µg/L		33.4538	Gebbink2017		calculated from GPS coords
1618	Netherlands	Dordrecht	Chemours Netherlands	River Water		PFPA	4.1	ng/l	34.6597	km downstream	down	2016	surface_water	C3-PFPrA	PFCA	0.0041	µg/L		34.6597	Gebbink2017		calculated from GPS coords
1619	Netherlands	Dordrecht	Chemours Netherlands	River Water		PFPA	<4	ng/l	45.7596	km downstream	down	2016	surface_water	C3-PFPrA	PFCA	0	µg/L		45.7596	Gebbink2017		calculated from GPS coords
1620	Netherlands	Dordrecht	Chemours Netherlands	River Water		PFBA	12	ng/l	1.3386	km downstream	down	2016	surface_water	C4-PFBA	PFCA	0.012	µg/L		1.3386	Gebbink2017		calculated from GPS coords
1621	Netherlands	Dordrecht	Chemours Netherlands	River Water		PFBA	5	ng/l	1.47107	km upstream	up	2016	surface_water	C4-PFBA	PFCA	0.005	µg/L		1.47107	Gebbink2017		calculated from GPS coords
1622	Netherlands	Dordrecht	Chemours Netherlands	River Water		PFBA	5.3	ng/l	2.91448	km downstream	down	2016	surface_water	C4-PFBA	PFCA	0.0053	µg/L		2.91448	Gebbink2017		calculated from GPS coords
1623	Netherlands	Dordrecht	Chemours Netherlands	River Water		PFBA	5.7	ng/l	4.24722	km downstream	down	2016	surface_water	C4-PFBA	PFCA	0.0057	µg/L		4.24722	Gebbink2017		calculated from GPS coords
1624	Netherlands	Dordrecht	Chemours Netherlands	River Water		PFBA	13	ng/l	4.79867	km downstream	down	2016	surface_water	C4-PFBA	PFCA	0.013	µg/L		4.79867	Gebbink2017		calculated from GPS coords
1625	Netherlands	Dordrecht	Chemours Netherlands	River Water		PFBA	7.6	ng/l	7.37926	km downstream	down	2016	surface_water	C4-PFBA	PFCA	0.0076	µg/L		7.37926	Gebbink2017		calculated from GPS coords
1626	Netherlands	Dordrecht	Chemours Netherlands	River Water		PFBA	10	ng/l	8.51526	km downstream	down	2016	surface_water	C4-PFBA	PFCA	0.01	µg/L		8.51526	Gebbink2017		calculated from GPS coords
1627	Netherlands	Dordrecht	Chemours Netherlands	River Water		PFBA	7.2	ng/l	9.34112	km downstream	down	2016	surface_water	C4-PFBA	PFCA	0.0072	µg/L		9.34112	Gebbink2017		calculated from GPS coords
1628	Netherlands	Dordrecht	Chemours Netherlands	River Water		PFBA	8.1	ng/l	10.5851	km downstream	down	2016	surface_water	C4-PFBA	PFCA	0.0081	µg/L		10.5851	Gebbink2017		calculated from GPS coords
1629	Netherlands	Dordrecht	Chemours Netherlands	River Water		PFBA	4.1	ng/l	10.9924	km upstream	up	2016	surface_water	C4-PFBA	PFCA	0.0041	µg/L		10.9924	Gebbink2017		calculated from GPS coords
1630	Netherlands	Dordrecht	Chemours Netherlands	River Water		PFBA	9	ng/l	13.7534	km downstream	down	2016	surface_water	C4-PFBA	PFCA	0.009	µg/L		13.7534	Gebbink2017		calculated from GPS coords
1631	Netherlands	Dordrecht	Chemours Netherlands	River Water		PFBA	6.1	ng/l	27.0858	km downstream	down	2016	surface_water	C4-PFBA	PFCA	0.0061	µg/L		27.0858	Gebbink2017		calculated from GPS coords
1632	Netherlands	Dordrecht	Chemours Netherlands	River Water		PFBA	7.2	ng/l	27.7263	km downstream	down	2016	surface_water	C4-PFBA	PFCA	0.0072	µg/L		27.7263	Gebbink2017		calculated from GPS coords
1633	Netherlands	Dordrecht	Chemours Netherlands	River Water		PFBA	10	ng/l	33.4538	km upstream	up	2016	surface_water	C4-PFBA	PFCA	0.01	µg/L		33.4538	Gebbink2017		calculated from GPS coords
1634	Netherlands	Dordrecht	Chemours Netherlands	River Water		PFBA	4.6	ng/l	34.6597	km downstream	down	2016	surface_water	C4-PFBA	PFCA	0.0046	µg/L		34.6597	Gebbink2017		calculated from GPS coords
1635	Netherlands	Dordrecht	Chemours Netherlands	River Water		PFBA	5.3	ng/l	45.7596	km downstream	down	2016	surface_water	C4-PFBA	PFCA	0.0053	µg/L		45.7596	Gebbink2017		calculated from GPS coords
1636	Netherlands	Dordrecht	Chemours Netherlands	River Water		PFBS	26	ng/l	1.3386	km downstream	down	2016	surface_water	C4-PFBS	PFSA	0.026	µg/L		1.3386	Gebbink2017		calculated from GPS coords
1637	Netherlands	Dordrecht	Chemours Netherlands	River Water		PFBS	18	ng/l	1.47107	km upstream	up	2016	surface_water	C4-PFBS	PFSA	0.018	µg/L		1.47107	Gebbink2017		calculated from GPS coords
1638	Netherlands	Dordrecht	Chemours Netherlands	River Water		PFBS	18	ng/l	2.91448	km downstream	down	2016	surface_water	C4-PFBS	PFSA	0.018	µg/L		2.91448	Gebbink2017		calculated from GPS coords
1639	Netherlands	Dordrecht	Chemours Netherlands	River Water		PFBS	18	ng/l	4.24722	km downstream	down	2016	surface_water	C4-PFBS	PFSA	0.018	µg/L		4.24722	Gebbink2017		calculated from GPS coords
1640	Netherlands	Dordrecht	Chemours Netherlands	River Water		PFBS	27	ng/l	4.79867	km downstream	down	2016	surface_water	C4-PFBS	PFSA	0.027	µg/L		4.79867	Gebbink2017		calculated from GPS coords
1641	Netherlands	Dordrecht	Chemours Netherlands	River Water		PFBS	18	ng/l	7.37926	km downstream	down	2016	surface_water	C4-PFBS	PFSA	0.018	µg/L		7.37926	Gebbink2017		calculated from GPS coords
1642	Netherlands	Dordrecht	Chemours Netherlands	River Water		PFBS	25	ng/l	8.51526	km downstream	down	2016	surface_water	C4-PFBS	PFSA	0.025	µg/L		8.51526	Gebbink2017		calculated from GPS coords
1643	Netherlands	Dordrecht	Chemours Netherlands	River Water		PFBS	23	ng/l	9.34112	km downstream	down	2016	surface_water	C4-PFBS	PFSA	0.023	µg/L		9.34112	Gebbink2017		calculated from GPS coords
1644	Netherlands	Dordrecht	Chemours Netherlands	River Water		PFBS	20	ng/l	10.5851	km downstream	down	2016	surface_water	C4-PFBS	PFSA	0.02	µg/L		10.5851	Gebbink2017		calculated from GPS coords
1645	Netherlands	Dordrecht	Chemours Netherlands	River Water		PFBS	20	ng/l	10.9924	km upstream	up	2016	surface_water	C4-PFBS	PFSA	0.02	µg/L		10.9924	Gebbink2017		calculated from GPS coords
1646	Netherlands	Dordrecht	Chemours Netherlands	River Water		PFBS	22	ng/l	13.7534	km downstream	down	2016	surface_water	C4-PFBS	PFSA	0.022	µg/L		13.7534	Gebbink2017		calculated from GPS coords
1647	Netherlands	Dordrecht	Chemours Netherlands	River Water		PFBS	23	ng/l	27.0858	km downstream	down	2016	surface_water	C4-PFBS	PFSA	0.023	µg/L		27.0858	Gebbink2017		calculated from GPS coords
1648	Netherlands	Dordrecht	Chemours Netherlands	River Water		PFBS	19	ng/l	27.7263	km downstream	down	2016	surface_water	C4-PFBS	PFSA	0.019	µg/L		27.7263	Gebbink2017		calculated from GPS coords
1649	Netherlands	Dordrecht	Chemours Netherlands	River Water		PFBS	21	ng/l	33.4538	km upstream	up	2016	surface_water	C4-PFBS	PFSA	0.021	µg/L		33.4538	Gebbink2017		calculated from GPS coords
1650	Netherlands	Dordrecht	Chemours Netherlands	River Water		PFBS	18	ng/l	34.6597	km downstream	down	2016	surface_water	C4-PFBS	PFSA	0.018	µg/L		34.6597	Gebbink2017		calculated from GPS coords
1651	Netherlands	Dordrecht	Chemours Netherlands	River Water		PFBS	16	ng/l	45.7596	km downstream	down	2016	surface_water	C4-PFBS	PFSA	0.016	µg/L		45.7596	Gebbink2017		calculated from GPS coords
1652	Netherlands	Dordrecht	Chemours Netherlands	River Water		PFHxA	5.7	ng/l	1.3386	km downstream	down	2016	surface_water	C6-PFHxA	PFCA	0.0057	µg/L		1.3386	Gebbink2017		calculated from GPS coords
1653	Netherlands	Dordrecht	Chemours Netherlands	River Water		PFHxA	6.2	ng/l	1.47107	km upstream	up	2016	surface_water	C6-PFHxA	PFCA	0.0062	µg/L		1.47107	Gebbink2017		calculated from GPS coords
1654	Netherlands	Dordrecht	Chemours Netherlands	River Water		PFHxA	6.4	ng/l	2.91448	km downstream	down	2016	surface_water	C6-PFHxA	PFCA	0.0064	µg/L		2.91448	Gebbink2017		calculated from GPS coords
1655	Netherlands	Dordrecht	Chemours Netherlands	River Water		PFHxA	6	ng/l	4.24722	km downstream	down	2016	surface_water	C6-PFHxA	PFCA	0.006	µg/L		4.24722	Gebbink2017		calculated from GPS coords
1656	Netherlands	Dordrecht	Chemours Netherlands	River Water		PFHxA	5.3	ng/l	4.79867	km downstream	down	2016	surface_water	C6-PFHxA	PFCA	0.0053	µg/L		4.79867	Gebbink2017		calculated from GPS coords
1657	Netherlands	Dordrecht	Chemours Netherlands	River Water		PFHxA	5.7	ng/l	7.37926	km downstream	down	2016	surface_water	C6-PFHxA	PFCA	0.0057	µg/L		7.37926	Gebbink2017		calculated from GPS coords
1658	Netherlands	Dordrecht	Chemours Netherlands	River Water		PFHxA	5.8	ng/l	8.51526	km downstream	down	2016	surface_water	C6-PFHxA	PFCA	0.0058	µg/L		8.51526	Gebbink2017		calculated from GPS coords
1659	Netherlands	Dordrecht	Chemours Netherlands	River Water		PFHxA	5.2	ng/l	9.34112	km downstream	down	2016	surface_water	C6-PFHxA	PFCA	0.0052	µg/L		9.34112	Gebbink2017		calculated from GPS coords
1660	Netherlands	Dordrecht	Chemours Netherlands	River Water		PFHxA	5.6	ng/l	10.5851	km downstream	down	2016	surface_water	C6-PFHxA	PFCA	0.0056	µg/L		10.5851	Gebbink2017		calculated from GPS coords
1661	Netherlands	Dordrecht	Chemours Netherlands	River Water		PFHxA	6.3	ng/l	10.9924	km upstream	up	2016	surface_water	C6-PFHxA	PFCA	0.0063	µg/L		10.9924	Gebbink2017		calculated from GPS coords
1662	Netherlands	Dordrecht	Chemours Netherlands	River Water		PFHxA	5.8	ng/l	13.7534	km downstream	down	2016	surface_water	C6-PFHxA	PFCA	0.0058	µg/L		13.7534	Gebbink2017		calculated from GPS coords
1663	Netherlands	Dordrecht	Chemours Netherlands	River Water		PFHxA	5.6	ng/l	27.0858	km downstream	down	2016	surface_water	C6-PFHxA	PFCA	0.0056	µg/L		27.0858	Gebbink2017		calculated from GPS coords
1664	Netherlands	Dordrecht	Chemours Netherlands	River Water		PFHxA	4	ng/l	27.7263	km downstream	down	2016	surface_water	C6-PFHxA	PFCA	0.004	µg/L		27.7263	Gebbink2017		calculated from GPS coords
1665	Netherlands	Dordrecht	Chemours Netherlands	River Water		PFHxA	6	ng/l	33.4538	km upstream	up	2016	surface_water	C6-PFHxA	PFCA	0.006	µg/L		33.4538	Gebbink2017		calculated from GPS coords
1666	Netherlands	Dordrecht	Chemours Netherlands	River Water		PFHxA	4.3	ng/l	34.6597	km downstream	down	2016	surface_water	C6-PFHxA	PFCA	0.0043	µg/L		34.6597	Gebbink2017		calculated from GPS coords
1667	Netherlands	Dordrecht	Chemours Netherlands	River Water		PFHxA	4	ng/l	45.7596	km downstream	down	2016	surface_water	C6-PFHxA	PFCA	0.004	µg/L		45.7596	Gebbink2017		calculated from GPS coords
1668	Netherlands	Dordrecht	Chemours Netherlands	River Water		PFHxS	2.2	ng/l	1.3386	km downstream	down	2016	surface_water	C6-PFHxS	PFSA	0.0022	µg/L		1.3386	Gebbink2017		calculated from GPS coords
1669	Netherlands	Dordrecht	Chemours Netherlands	River Water		PFHxS	2.1	ng/l	1.47107	km upstream	up	2016	surface_water	C6-PFHxS	PFSA	0.0021	µg/L		1.47107	Gebbink2017		calculated from GPS coords
1670	Netherlands	Dordrecht	Chemours Netherlands	River Water		PFHxS	2	ng/l	2.91448	km downstream	down	2016	surface_water	C6-PFHxS	PFSA	0.002	µg/L		2.91448	Gebbink2017		calculated from GPS coords
1671	Netherlands	Dordrecht	Chemours Netherlands	River Water		PFHxS	2	ng/l	4.24722	km downstream	down	2016	surface_water	C6-PFHxS	PFSA	0.002	µg/L		4.24722	Gebbink2017		calculated from GPS coords
1672	Netherlands	Dordrecht	Chemours Netherlands	River Water		PFHxS	2.2	ng/l	4.79867	km downstream	down	2016	surface_water	C6-PFHxS	PFSA	0.0022	µg/L		4.79867	Gebbink2017		calculated from GPS coords
1673	Netherlands	Dordrecht	Chemours Netherlands	River Water		PFHxS	2.1	ng/l	7.37926	km downstream	down	2016	surface_water	C6-PFHxS	PFSA	0.0021	µg/L		7.37926	Gebbink2017		calculated from GPS coords
1674	Netherlands	Dordrecht	Chemours Netherlands	River Water		PFHxS	1.9	ng/l	8.51526	km downstream	down	2016	surface_water	C6-PFHxS	PFSA	0.0019	µg/L		8.51526	Gebbink2017		calculated from GPS coords
1675	Netherlands	Dordrecht	Chemours Netherlands	River Water		PFHxS	2.1	ng/l	9.34112	km downstream	down	2016	surface_water	C6-PFHxS	PFSA	0.0021	µg/L		9.34112	Gebbink2017		calculated from GPS coords
1676	Netherlands	Dordrecht	Chemours Netherlands	River Water		PFHxS	2.1	ng/l	10.5851	km downstream	down	2016	surface_water	C6-PFHxS	PFSA	0.0021	µg/L		10.5851	Gebbink2017		calculated from GPS coords
1677	Netherlands	Dordrecht	Chemours Netherlands	River Water		PFHxS	2	ng/l	10.9924	km upstream	up	2016	surface_water	C6-PFHxS	PFSA	0.002	µg/L		10.9924	Gebbink2017		calculated from GPS coords
1678	Netherlands	Dordrecht	Chemours Netherlands	River Water		PFHxS	2	ng/l	13.7534	km downstream	down	2016	surface_water	C6-PFHxS	PFSA	0.002	µg/L		13.7534	Gebbink2017		calculated from GPS coords
1679	Netherlands	Dordrecht	Chemours Netherlands	River Water		PFHxS	1.9	ng/l	27.0858	km downstream	down	2016	surface_water	C6-PFHxS	PFSA	0.0019	µg/L		27.0858	Gebbink2017		calculated from GPS coords
1680	Netherlands	Dordrecht	Chemours Netherlands	River Water		PFHxS	1.8	ng/l	27.7263	km downstream	down	2016	surface_water	C6-PFHxS	PFSA	0.0018	µg/L		27.7263	Gebbink2017		calculated from GPS coords
1681	Netherlands	Dordrecht	Chemours Netherlands	River Water		PFHxS	2.2	ng/l	33.4538	km upstream	up	2016	surface_water	C6-PFHxS	PFSA	0.0022	µg/L		33.4538	Gebbink2017		calculated from GPS coords
1682	Netherlands	Dordrecht	Chemours Netherlands	River Water		PFHxS	1.5	ng/l	34.6597	km downstream	down	2016	surface_water	C6-PFHxS	PFSA	0.0015	µg/L		34.6597	Gebbink2017		calculated from GPS coords
1683	Netherlands	Dordrecht	Chemours Netherlands	River Water		PFHxS	1.8	ng/l	45.7596	km downstream	down	2016	surface_water	C6-PFHxS	PFSA	0.0018	µg/L		45.7596	Gebbink2017		calculated from GPS coords
1684	Netherlands	Dordrecht	Chemours Netherlands	River Water		PFHpA	2.2	ng/l	1.3386	km downstream	down	2016	surface_water	C7-PFHpA	PFCA	0.0022	µg/L		1.3386	Gebbink2017		calculated from GPS coords
1685	Netherlands	Dordrecht	Chemours Netherlands	River Water		PFHpA	2	ng/l	1.47107	km upstream	up	2016	surface_water	C7-PFHpA	PFCA	0.002	µg/L		1.47107	Gebbink2017		calculated from GPS coords
1686	Netherlands	Dordrecht	Chemours Netherlands	River Water		PFHpA	2	ng/l	2.91448	km downstream	down	2016	surface_water	C7-PFHpA	PFCA	0.002	µg/L		2.91448	Gebbink2017		calculated from GPS coords
1687	Netherlands	Dordrecht	Chemours Netherlands	River Water		PFHpA	2.1	ng/l	4.24722	km downstream	down	2016	surface_water	C7-PFHpA	PFCA	0.0021	µg/L		4.24722	Gebbink2017		calculated from GPS coords
1688	Netherlands	Dordrecht	Chemours Netherlands	River Water		PFHpA	1.6	ng/l	4.79867	km downstream	down	2016	surface_water	C7-PFHpA	PFCA	0.0016	µg/L		4.79867	Gebbink2017		calculated from GPS coords
1689	Netherlands	Dordrecht	Chemours Netherlands	River Water		PFHpA	2	ng/l	7.37926	km downstream	down	2016	surface_water	C7-PFHpA	PFCA	0.002	µg/L		7.37926	Gebbink2017		calculated from GPS coords
1690	Netherlands	Dordrecht	Chemours Netherlands	River Water		PFHpA	1.7	ng/l	8.51526	km downstream	down	2016	surface_water	C7-PFHpA	PFCA	0.0017	µg/L		8.51526	Gebbink2017		calculated from GPS coords
1691	Netherlands	Dordrecht	Chemours Netherlands	River Water		PFHpA	1.8	ng/l	9.34112	km downstream	down	2016	surface_water	C7-PFHpA	PFCA	0.0018	µg/L		9.34112	Gebbink2017		calculated from GPS coords
1692	Netherlands	Dordrecht	Chemours Netherlands	River Water		PFHpA	1.8	ng/l	10.5851	km downstream	down	2016	surface_water	C7-PFHpA	PFCA	0.0018	µg/L		10.5851	Gebbink2017		calculated from GPS coords
1693	Netherlands	Dordrecht	Chemours Netherlands	River Water		PFHpA	1.9	ng/l	10.9924	km upstream	up	2016	surface_water	C7-PFHpA	PFCA	0.0019	µg/L		10.9924	Gebbink2017		calculated from GPS coords
1694	Netherlands	Dordrecht	Chemours Netherlands	River Water		PFHpA	2.2	ng/l	13.7534	km downstream	down	2016	surface_water	C7-PFHpA	PFCA	0.0022	µg/L		13.7534	Gebbink2017		calculated from GPS coords
1695	Netherlands	Dordrecht	Chemours Netherlands	River Water		PFHpA	2	ng/l	27.0858	km downstream	down	2016	surface_water	C7-PFHpA	PFCA	0.002	µg/L		27.0858	Gebbink2017		calculated from GPS coords
1696	Netherlands	Dordrecht	Chemours Netherlands	River Water		PFHpA	1.7	ng/l	27.7263	km downstream	down	2016	surface_water	C7-PFHpA	PFCA	0.0017	µg/L		27.7263	Gebbink2017		calculated from GPS coords
1697	Netherlands	Dordrecht	Chemours Netherlands	River Water		PFHpA	1.8	ng/l	33.4538	km upstream	up	2016	surface_water	C7-PFHpA	PFCA	0.0018	µg/L		33.4538	Gebbink2017		calculated from GPS coords
1698	Netherlands	Dordrecht	Chemours Netherlands	River Water		PFHpA	1.5	ng/l	34.6597	km downstream	down	2016	surface_water	C7-PFHpA	PFCA	0.0015	µg/L		34.6597	Gebbink2017		calculated from GPS coords
1699	Netherlands	Dordrecht	Chemours Netherlands	River Water		PFHpA	1.5	ng/l	45.7596	km downstream	down	2016	surface_water	C7-PFHpA	PFCA	0.0015	µg/L		45.7596	Gebbink2017		calculated from GPS coords
1700	Netherlands	Dordrecht	Chemours Netherlands	River Water		PFHpS	0.11	ng/l	1.3386	km downstream	down	2016	surface_water	C7-PFHpS	PFSA	0.00011	µg/L		1.3386	Gebbink2017		calculated from GPS coords
1701	Netherlands	Dordrecht	Chemours Netherlands	River Water		PFHpS	0.19	ng/l	1.47107	km upstream	up	2016	surface_water	C7-PFHpS	PFSA	0.00019	µg/L		1.47107	Gebbink2017		calculated from GPS coords
1702	Netherlands	Dordrecht	Chemours Netherlands	River Water		PFHpS	0.2	ng/l	2.91448	km downstream	down	2016	surface_water	C7-PFHpS	PFSA	0.0002	µg/L		2.91448	Gebbink2017		calculated from GPS coords
1703	Netherlands	Dordrecht	Chemours Netherlands	River Water		PFHpS	0.16	ng/l	4.24722	km downstream	down	2016	surface_water	C7-PFHpS	PFSA	0.00016	µg/L		4.24722	Gebbink2017		calculated from GPS coords
1704	Netherlands	Dordrecht	Chemours Netherlands	River Water		PFHpS	0.16	ng/l	4.79867	km downstream	down	2016	surface_water	C7-PFHpS	PFSA	0.00016	µg/L		4.79867	Gebbink2017		calculated from GPS coords
1705	Netherlands	Dordrecht	Chemours Netherlands	River Water		PFHpS	0.16	ng/l	7.37926	km downstream	down	2016	surface_water	C7-PFHpS	PFSA	0.00016	µg/L		7.37926	Gebbink2017		calculated from GPS coords
1706	Netherlands	Dordrecht	Chemours Netherlands	River Water		PFHpS	0.12	ng/l	8.51526	km downstream	down	2016	surface_water	C7-PFHpS	PFSA	0.00012	µg/L		8.51526	Gebbink2017		calculated from GPS coords
1707	Netherlands	Dordrecht	Chemours Netherlands	River Water		PFHpS	0.17	ng/l	9.34112	km downstream	down	2016	surface_water	C7-PFHpS	PFSA	0.00017	µg/L		9.34112	Gebbink2017		calculated from GPS coords
1708	Netherlands	Dordrecht	Chemours Netherlands	River Water		PFHpS	0.17	ng/l	10.5851	km downstream	down	2016	surface_water	C7-PFHpS	PFSA	0.00017	µg/L		10.5851	Gebbink2017		calculated from GPS coords
1709	Netherlands	Dordrecht	Chemours Netherlands	River Water		PFHpS	0.13	ng/l	10.9924	km upstream	up	2016	surface_water	C7-PFHpS	PFSA	0.00013	µg/L		10.9924	Gebbink2017		calculated from GPS coords
1710	Netherlands	Dordrecht	Chemours Netherlands	River Water		PFHpS	0.13	ng/l	13.7534	km downstream	down	2016	surface_water	C7-PFHpS	PFSA	0.00013	µg/L		13.7534	Gebbink2017		calculated from GPS coords
1711	Netherlands	Dordrecht	Chemours Netherlands	River Water		PFHpS	0.1	ng/l	27.0858	km downstream	down	2016	surface_water	C7-PFHpS	PFSA	0.0001	µg/L		27.0858	Gebbink2017		calculated from GPS coords
1712	Netherlands	Dordrecht	Chemours Netherlands	River Water		PFHpS	0.14	ng/l	27.7263	km downstream	down	2016	surface_water	C7-PFHpS	PFSA	0.00014	µg/L		27.7263	Gebbink2017		calculated from GPS coords
1713	Netherlands	Dordrecht	Chemours Netherlands	River Water		PFHpS	0.17	ng/l	33.4538	km upstream	up	2016	surface_water	C7-PFHpS	PFSA	0.00017	µg/L		33.4538	Gebbink2017		calculated from GPS coords
1714	Netherlands	Dordrecht	Chemours Netherlands	River Water		PFHpS	0.11	ng/l	34.6597	km downstream	down	2016	surface_water	C7-PFHpS	PFSA	0.00011	µg/L		34.6597	Gebbink2017		calculated from GPS coords
1715	Netherlands	Dordrecht	Chemours Netherlands	River Water		PFHpS	0.095	ng/l	45.7596	km downstream	down	2016	surface_water	C7-PFHpS	PFSA	9.5e-05	µg/L		45.7596	Gebbink2017		calculated from GPS coords
1716	Netherlands	Dordrecht	Chemours Netherlands	River Water		PFOA	12	ng/l	1.3386	km downstream	down	2016	surface_water	C8-PFOA	PFCA	0.012	µg/L		1.3386	Gebbink2017		calculated from GPS coords
1717	Netherlands	Dordrecht	Chemours Netherlands	River Water		PFOA	3.2	ng/l	1.47107	km upstream	up	2016	surface_water	C8-PFOA	PFCA	0.0032	µg/L		1.47107	Gebbink2017		calculated from GPS coords
1718	Netherlands	Dordrecht	Chemours Netherlands	River Water		PFOA	4.2	ng/l	2.91448	km downstream	down	2016	surface_water	C8-PFOA	PFCA	0.0042	µg/L		2.91448	Gebbink2017		calculated from GPS coords
1719	Netherlands	Dordrecht	Chemours Netherlands	River Water		PFOA	3.8	ng/l	4.24722	km downstream	down	2016	surface_water	C8-PFOA	PFCA	0.0038	µg/L		4.24722	Gebbink2017		calculated from GPS coords
1720	Netherlands	Dordrecht	Chemours Netherlands	River Water		PFOA	4.7	ng/l	4.79867	km downstream	down	2016	surface_water	C8-PFOA	PFCA	0.0047	µg/L		4.79867	Gebbink2017		calculated from GPS coords
1721	Netherlands	Dordrecht	Chemours Netherlands	River Water		PFOA	4.2	ng/l	7.37926	km downstream	down	2016	surface_water	C8-PFOA	PFCA	0.0042	µg/L		7.37926	Gebbink2017		calculated from GPS coords
1722	Netherlands	Dordrecht	Chemours Netherlands	River Water		PFOA	3.7	ng/l	8.51526	km downstream	down	2016	surface_water	C8-PFOA	PFCA	0.0037	µg/L		8.51526	Gebbink2017		calculated from GPS coords
1723	Netherlands	Dordrecht	Chemours Netherlands	River Water		PFOA	3.5	ng/l	9.34112	km downstream	down	2016	surface_water	C8-PFOA	PFCA	0.0035	µg/L		9.34112	Gebbink2017		calculated from GPS coords
1724	Netherlands	Dordrecht	Chemours Netherlands	River Water		PFOA	4.8	ng/l	10.5851	km downstream	down	2016	surface_water	C8-PFOA	PFCA	0.0048	µg/L		10.5851	Gebbink2017		calculated from GPS coords
1725	Netherlands	Dordrecht	Chemours Netherlands	River Water		PFOA	3	ng/l	10.9924	km upstream	up	2016	surface_water	C8-PFOA	PFCA	0.003	µg/L		10.9924	Gebbink2017		calculated from GPS coords
1726	Netherlands	Dordrecht	Chemours Netherlands	River Water		PFOA	4.2	ng/l	13.7534	km downstream	down	2016	surface_water	C8-PFOA	PFCA	0.0042	µg/L		13.7534	Gebbink2017		calculated from GPS coords
1727	Netherlands	Dordrecht	Chemours Netherlands	River Water		PFOA	3.9	ng/l	27.0858	km downstream	down	2016	surface_water	C8-PFOA	PFCA	0.0039	µg/L		27.0858	Gebbink2017		calculated from GPS coords
1728	Netherlands	Dordrecht	Chemours Netherlands	River Water		PFOA	3.8	ng/l	27.7263	km downstream	down	2016	surface_water	C8-PFOA	PFCA	0.0038	µg/L		27.7263	Gebbink2017		calculated from GPS coords
1729	Netherlands	Dordrecht	Chemours Netherlands	River Water		PFOA	2.8	ng/l	33.4538	km upstream	up	2016	surface_water	C8-PFOA	PFCA	0.0028	µg/L		33.4538	Gebbink2017		calculated from GPS coords
1730	Netherlands	Dordrecht	Chemours Netherlands	River Water		PFOA	3.7	ng/l	34.6597	km downstream	down	2016	surface_water	C8-PFOA	PFCA	0.0037	µg/L		34.6597	Gebbink2017		calculated from GPS coords
1731	Netherlands	Dordrecht	Chemours Netherlands	River Water		PFOA	3.6	ng/l	45.7596	km downstream	down	2016	surface_water	C8-PFOA	PFCA	0.0036	µg/L		45.7596	Gebbink2017		calculated from GPS coords
1732	Netherlands	Dordrecht	Chemours Netherlands	River Water		PFOS	3.2	ng/l	1.3386	km downstream	down	2016	surface_water	C8-PFOS	PFSA	0.0032	µg/L		1.3386	Gebbink2017		calculated from GPS coords
1733	Netherlands	Dordrecht	Chemours Netherlands	River Water		PFOS	7.1	ng/l	1.47107	km upstream	up	2016	surface_water	C8-PFOS	PFSA	0.0071	µg/L		1.47107	Gebbink2017		calculated from GPS coords
1734	Netherlands	Dordrecht	Chemours Netherlands	River Water		PFOS	6.5	ng/l	2.91448	km downstream	down	2016	surface_water	C8-PFOS	PFSA	0.0065	µg/L		2.91448	Gebbink2017		calculated from GPS coords
1735	Netherlands	Dordrecht	Chemours Netherlands	River Water		PFOS	4	ng/l	4.24722	km downstream	down	2016	surface_water	C8-PFOS	PFSA	0.004	µg/L		4.24722	Gebbink2017		calculated from GPS coords
1736	Netherlands	Dordrecht	Chemours Netherlands	River Water		PFOS	2.9	ng/l	4.79867	km downstream	down	2016	surface_water	C8-PFOS	PFSA	0.0029	µg/L		4.79867	Gebbink2017		calculated from GPS coords
1737	Netherlands	Dordrecht	Chemours Netherlands	River Water		PFOS	3.6	ng/l	7.37926	km downstream	down	2016	surface_water	C8-PFOS	PFSA	0.0036	µg/L		7.37926	Gebbink2017		calculated from GPS coords
1738	Netherlands	Dordrecht	Chemours Netherlands	River Water		PFOS	3.1	ng/l	8.51526	km downstream	down	2016	surface_water	C8-PFOS	PFSA	0.0031	µg/L		8.51526	Gebbink2017		calculated from GPS coords
1739	Netherlands	Dordrecht	Chemours Netherlands	River Water		PFOS	3	ng/l	9.34112	km downstream	down	2016	surface_water	C8-PFOS	PFSA	0.003	µg/L		9.34112	Gebbink2017		calculated from GPS coords
1740	Netherlands	Dordrecht	Chemours Netherlands	River Water		PFOS	3.6	ng/l	10.5851	km downstream	down	2016	surface_water	C8-PFOS	PFSA	0.0036	µg/L		10.5851	Gebbink2017		calculated from GPS coords
1741	Netherlands	Dordrecht	Chemours Netherlands	River Water		PFOS	4.1	ng/l	10.9924	km upstream	up	2016	surface_water	C8-PFOS	PFSA	0.0041	µg/L		10.9924	Gebbink2017		calculated from GPS coords
1742	Netherlands	Dordrecht	Chemours Netherlands	River Water		PFOS	3.1	ng/l	13.7534	km downstream	down	2016	surface_water	C8-PFOS	PFSA	0.0031	µg/L		13.7534	Gebbink2017		calculated from GPS coords
1743	Netherlands	Dordrecht	Chemours Netherlands	River Water		PFOS	2.8	ng/l	27.0858	km downstream	down	2016	surface_water	C8-PFOS	PFSA	0.0028	µg/L		27.0858	Gebbink2017		calculated from GPS coords
1744	Netherlands	Dordrecht	Chemours Netherlands	River Water		PFOS	2.8	ng/l	27.7263	km downstream	down	2016	surface_water	C8-PFOS	PFSA	0.0028	µg/L		27.7263	Gebbink2017		calculated from GPS coords
1745	Netherlands	Dordrecht	Chemours Netherlands	River Water		PFOS	3.1	ng/l	33.4538	km upstream	up	2016	surface_water	C8-PFOS	PFSA	0.0031	µg/L		33.4538	Gebbink2017		calculated from GPS coords
1746	Netherlands	Dordrecht	Chemours Netherlands	River Water		PFOS	2.9	ng/l	34.6597	km downstream	down	2016	surface_water	C8-PFOS	PFSA	0.0029	µg/L		34.6597	Gebbink2017		calculated from GPS coords
1747	Netherlands	Dordrecht	Chemours Netherlands	River Water		PFOS	2.7	ng/l	45.7596	km downstream	down	2016	surface_water	C8-PFOS	PFSA	0.0027	µg/L		45.7596	Gebbink2017		calculated from GPS coords
1748	Netherlands	Dordrecht	Chemours Netherlands	River Water		PFNA	0.84	ng/l	1.3386	km downstream	down	2016	surface_water	C9-PFNA	PFCA	0.00084	µg/L		1.3386	Gebbink2017		calculated from GPS coords
1749	Netherlands	Dordrecht	Chemours Netherlands	River Water		PFNA	0.92	ng/l	1.47107	km upstream	up	2016	surface_water	C9-PFNA	PFCA	0.00092	µg/L		1.47107	Gebbink2017		calculated from GPS coords
1750	Netherlands	Dordrecht	Chemours Netherlands	River Water		PFNA	1	ng/l	2.91448	km downstream	down	2016	surface_water	C9-PFNA	PFCA	0.001	µg/L		2.91448	Gebbink2017		calculated from GPS coords
1751	Netherlands	Dordrecht	Chemours Netherlands	River Water		PFNA	0.76	ng/l	4.24722	km downstream	down	2016	surface_water	C9-PFNA	PFCA	0.00076	µg/L		4.24722	Gebbink2017		calculated from GPS coords
1752	Netherlands	Dordrecht	Chemours Netherlands	River Water		PFNA	0.71	ng/l	4.79867	km downstream	down	2016	surface_water	C9-PFNA	PFCA	0.00071	µg/L		4.79867	Gebbink2017		calculated from GPS coords
1753	Netherlands	Dordrecht	Chemours Netherlands	River Water		PFNA	0.65	ng/l	7.37926	km downstream	down	2016	surface_water	C9-PFNA	PFCA	0.00065	µg/L		7.37926	Gebbink2017		calculated from GPS coords
1754	Netherlands	Dordrecht	Chemours Netherlands	River Water		PFNA	0.66	ng/l	8.51526	km downstream	down	2016	surface_water	C9-PFNA	PFCA	0.00066	µg/L		8.51526	Gebbink2017		calculated from GPS coords
1755	Netherlands	Dordrecht	Chemours Netherlands	River Water		PFNA	0.66	ng/l	9.34112	km downstream	down	2016	surface_water	C9-PFNA	PFCA	0.00066	µg/L		9.34112	Gebbink2017		calculated from GPS coords
1756	Netherlands	Dordrecht	Chemours Netherlands	River Water		PFNA	0.7	ng/l	10.5851	km downstream	down	2016	surface_water	C9-PFNA	PFCA	0.0007	µg/L		10.5851	Gebbink2017		calculated from GPS coords
1757	Netherlands	Dordrecht	Chemours Netherlands	River Water		PFNA	0.78	ng/l	10.9924	km upstream	up	2016	surface_water	C9-PFNA	PFCA	0.00078	µg/L		10.9924	Gebbink2017		calculated from GPS coords
1758	Netherlands	Dordrecht	Chemours Netherlands	River Water		PFNA	0.59	ng/l	13.7534	km downstream	down	2016	surface_water	C9-PFNA	PFCA	0.00059	µg/L		13.7534	Gebbink2017		calculated from GPS coords
1759	Netherlands	Dordrecht	Chemours Netherlands	River Water		PFNA	0.53	ng/l	27.0858	km downstream	down	2016	surface_water	C9-PFNA	PFCA	0.00053	µg/L		27.0858	Gebbink2017		calculated from GPS coords
1760	Netherlands	Dordrecht	Chemours Netherlands	River Water		PFNA	0.55	ng/l	27.7263	km downstream	down	2016	surface_water	C9-PFNA	PFCA	0.00055	µg/L		27.7263	Gebbink2017		calculated from GPS coords
1761	Netherlands	Dordrecht	Chemours Netherlands	River Water		PFNA	0.54	ng/l	33.4538	km upstream	up	2016	surface_water	C9-PFNA	PFCA	0.00054	µg/L		33.4538	Gebbink2017		calculated from GPS coords
1762	Netherlands	Dordrecht	Chemours Netherlands	River Water		PFNA	0.49	ng/l	34.6597	km downstream	down	2016	surface_water	C9-PFNA	PFCA	0.00049	µg/L		34.6597	Gebbink2017		calculated from GPS coords
1763	Netherlands	Dordrecht	Chemours Netherlands	River Water		PFNA	0.52	ng/l	45.7596	km downstream	down	2016	surface_water	C9-PFNA	PFCA	0.00052	µg/L		45.7596	Gebbink2017		calculated from GPS coords
1764	Netherlands	Dordrecht	Chemours Netherlands	River Water		GenX	812	ng/l	1.3386	km downstream	down	2016	surface_water	HFPO-DA	PFECA	0.812	µg/L		1.3386	Gebbink2017		calculated from GPS coords
1765	Netherlands	Dordrecht	Chemours Netherlands	River Water		GenX	22	ng/l	1.47107	km upstream	up	2016	surface_water	HFPO-DA	PFECA	0.022	µg/L		1.47107	Gebbink2017		calculated from GPS coords
1766	Netherlands	Dordrecht	Chemours Netherlands	River Water		GenX	144	ng/l	2.91448	km downstream	down	2016	surface_water	HFPO-DA	PFECA	0.144	µg/L		2.91448	Gebbink2017		calculated from GPS coords
1767	Netherlands	Dordrecht	Chemours Netherlands	River Water		GenX	108	ng/l	4.24722	km downstream	down	2016	surface_water	HFPO-DA	PFECA	0.108	µg/L		4.24722	Gebbink2017		calculated from GPS coords
1768	Netherlands	Dordrecht	Chemours Netherlands	River Water		GenX	196	ng/l	4.79867	km downstream	down	2016	surface_water	HFPO-DA	PFECA	0.196	µg/L		4.79867	Gebbink2017		calculated from GPS coords
1769	Netherlands	Dordrecht	Chemours Netherlands	River Water		GenX	178	ng/l	7.37926	km downstream	down	2016	surface_water	HFPO-DA	PFECA	0.178	µg/L		7.37926	Gebbink2017		calculated from GPS coords
1770	Netherlands	Dordrecht	Chemours Netherlands	River Water		GenX	1.7	ng/l	8.51526	km downstream	down	2016	surface_water	HFPO-DA	PFECA	0.0017	µg/L		8.51526	Gebbink2017		calculated from GPS coords
1771	Netherlands	Dordrecht	Chemours Netherlands	River Water		GenX	6.3	ng/l	9.34112	km downstream	down	2016	surface_water	HFPO-DA	PFECA	0.0063	µg/L		9.34112	Gebbink2017		calculated from GPS coords
1772	Netherlands	Dordrecht	Chemours Netherlands	River Water		GenX	433	ng/l	10.5851	km downstream	down	2016	surface_water	HFPO-DA	PFECA	0.433	µg/L		10.5851	Gebbink2017		calculated from GPS coords
1773	Netherlands	Dordrecht	Chemours Netherlands	River Water		GenX	<0.2	ng/l	10.9924	km upstream	up	2016	surface_water	HFPO-DA	PFECA	0	µg/L		10.9924	Gebbink2017		calculated from GPS coords
1774	Netherlands	Dordrecht	Chemours Netherlands	River Water		GenX	271	ng/l	13.7534	km downstream	down	2016	surface_water	HFPO-DA	PFECA	0.271	µg/L		13.7534	Gebbink2017		calculated from GPS coords
1775	Netherlands	Dordrecht	Chemours Netherlands	River Water		GenX	14	ng/l	27.0858	km downstream	down	2016	surface_water	HFPO-DA	PFECA	0.014	µg/L		27.0858	Gebbink2017		calculated from GPS coords
1776	Netherlands	Dordrecht	Chemours Netherlands	River Water		GenX	48	ng/l	27.7263	km downstream	down	2016	surface_water	HFPO-DA	PFECA	0.048	µg/L		27.7263	Gebbink2017		calculated from GPS coords
1777	Netherlands	Dordrecht	Chemours Netherlands	River Water		GenX	<0.2	ng/l	33.4538	km upstream	up	2016	surface_water	HFPO-DA	PFECA	0	µg/L		33.4538	Gebbink2017		calculated from GPS coords
1778	Netherlands	Dordrecht	Chemours Netherlands	River Water		GenX	58	ng/l	34.6597	km downstream	down	2016	surface_water	HFPO-DA	PFECA	0.058	µg/L		34.6597	Gebbink2017		calculated from GPS coords
1779	Netherlands	Dordrecht	Chemours Netherlands	River Water		GenX	48	ng/l	45.7596	km downstream	down	2016	surface_water	HFPO-DA	PFECA	0.048	µg/L		45.7596	Gebbink2017		calculated from GPS coords
1780	Netherlands	Dordrecht	Chemours Netherlands	River Water		sum PFAS	876	ng/l	1.3386	km downstream	down	2016	surface_water	sum PFAS	sum PFAS	0.876	µg/L		1.3386	Gebbink2017		calculated from GPS coords
1781	Netherlands	Dordrecht	Chemours Netherlands	River Water		sum PFAS	72	ng/l	1.47107	km upstream	up	2016	surface_water	sum PFAS	sum PFAS	0.072	µg/L		1.47107	Gebbink2017		calculated from GPS coords
1782	Netherlands	Dordrecht	Chemours Netherlands	River Water		sum PFAS	195	ng/l	2.91448	km downstream	down	2016	surface_water	sum PFAS	sum PFAS	0.195	µg/L		2.91448	Gebbink2017		calculated from GPS coords
1783	Netherlands	Dordrecht	Chemours Netherlands	River Water		sum PFAS	155	ng/l	4.24722	km downstream	down	2016	surface_water	sum PFAS	sum PFAS	0.155	µg/L		4.24722	Gebbink2017		calculated from GPS coords
1784	Netherlands	Dordrecht	Chemours Netherlands	River Water		sum PFAS	254	ng/l	4.79867	km downstream	down	2016	surface_water	sum PFAS	sum PFAS	0.254	µg/L		4.79867	Gebbink2017		calculated from GPS coords
1785	Netherlands	Dordrecht	Chemours Netherlands	River Water		sum PFAS	228	ng/l	7.37926	km downstream	down	2016	surface_water	sum PFAS	sum PFAS	0.228	µg/L		7.37926	Gebbink2017		calculated from GPS coords
1786	Netherlands	Dordrecht	Chemours Netherlands	River Water		sum PFAS	59	ng/l	8.51526	km downstream	down	2016	surface_water	sum PFAS	sum PFAS	0.059	µg/L		8.51526	Gebbink2017		calculated from GPS coords
1787	Netherlands	Dordrecht	Chemours Netherlands	River Water		sum PFAS	58	ng/l	9.34112	km downstream	down	2016	surface_water	sum PFAS	sum PFAS	0.058	µg/L		9.34112	Gebbink2017		calculated from GPS coords
1788	Netherlands	Dordrecht	Chemours Netherlands	River Water		sum PFAS	485	ng/l	10.5851	km downstream	down	2016	surface_water	sum PFAS	sum PFAS	0.485	µg/L		10.5851	Gebbink2017		calculated from GPS coords
1789	Netherlands	Dordrecht	Chemours Netherlands	River Water		sum PFAS	49	ng/l	10.9924	km upstream	up	2016	surface_water	sum PFAS	sum PFAS	0.049	µg/L		10.9924	Gebbink2017		calculated from GPS coords
1790	Netherlands	Dordrecht	Chemours Netherlands	River Water		sum PFAS	324	ng/l	13.7534	km downstream	down	2016	surface_water	sum PFAS	sum PFAS	0.324	µg/L		13.7534	Gebbink2017		calculated from GPS coords
1791	Netherlands	Dordrecht	Chemours Netherlands	River Water		sum PFAS	67	ng/l	27.0858	km downstream	down	2016	surface_water	sum PFAS	sum PFAS	0.067	µg/L		27.0858	Gebbink2017		calculated from GPS coords
1792	Netherlands	Dordrecht	Chemours Netherlands	River Water		sum PFAS	97	ng/l	27.7263	km downstream	down	2016	surface_water	sum PFAS	sum PFAS	0.097	µg/L		27.7263	Gebbink2017		calculated from GPS coords
1793	Netherlands	Dordrecht	Chemours Netherlands	River Water		sum PFAS	57	ng/l	33.4538	km upstream	up	2016	surface_water	sum PFAS	sum PFAS	0.057	µg/L		33.4538	Gebbink2017		calculated from GPS coords
1794	Netherlands	Dordrecht	Chemours Netherlands	River Water		sum PFAS	100	ng/l	34.6597	km downstream	down	2016	surface_water	sum PFAS	sum PFAS	0.1	µg/L		34.6597	Gebbink2017		calculated from GPS coords
1795	Netherlands	Dordrecht	Chemours Netherlands	River Water		sum PFAS	83	ng/l	45.7596	km downstream	down	2016	surface_water	sum PFAS	sum PFAS	0.083	µg/L		45.7596	Gebbink2017		calculated from GPS coords
1796	Netherlands	Dordrecht	Chemours Netherlands	Peat		PFDA	<	ug/kg dw	8	km		2020	Soil_Sediment	C10-PFDA	PFCA	0	µg/kg	dw	8	Gerardu2023	soil depth 30 m	extracted from Fig 1
1797	Netherlands	Dordrecht	Chemours Netherlands	Peat		PFDA	<	ug/kg dw	8	km		2020	Soil_Sediment	C10-PFDA	PFCA	0	µg/kg	dw	8	Gerardu2023	soil depth 50 m	extracted from Fig 1
1798	Netherlands	Dordrecht	Chemours Netherlands	Peat		PFDA	<	ug/kg dw	8	km		2020	Soil_Sediment	C10-PFDA	PFCA	0	µg/kg	dw	8	Gerardu2023	soil depth 70 m	extracted from Fig 1
1799	Netherlands	Dordrecht	Chemours Netherlands	Peat		PFDA	<	ug/kg dw	8	km		2020	Soil_Sediment	C10-PFDA	PFCA	0	µg/kg	dw	8	Gerardu2023	soil depth 90 m	extracted from Fig 1
1800	Netherlands	Dordrecht	Chemours Netherlands	Peat		PFDA	<	ug/kg dw	8	km		2020	Soil_Sediment	C10-PFDA	PFCA	0	µg/kg	dw	8	Gerardu2023	soil depth 110 m	extracted from Fig 1
1801	Netherlands	Dordrecht	Chemours Netherlands	Peat		PFDA	<	ug/kg dw	8	km		2020	Soil_Sediment	C10-PFDA	PFCA	0	µg/kg	dw	8	Gerardu2023	soil depth 130 m	extracted from Fig 1
1802	Netherlands	Dordrecht	Chemours Netherlands	Peat		PFDA	<	ug/kg dw	8	km		2020	Soil_Sediment	C10-PFDA	PFCA	0	µg/kg	dw	8	Gerardu2023	soil depth 140 m	extracted from Fig 1
1803	Netherlands	Dordrecht	Chemours Netherlands	Peat		PFDA	0.37	ug/kg dw	8	km		2020	Soil_Sediment	C10-PFDA	PFCA	0.37	µg/kg	dw	8	Gerardu2023	soil depth 10 m	extracted from Fig 1
1804	Netherlands	Dordrecht	Chemours Netherlands	Peat		PFDS	<	ug/kg dw	8	km		2020	Soil_Sediment	C10-PFDS	PFSA	0	µg/kg	dw	8	Gerardu2023	soil depth 10 m	extracted from Fig 1
1805	Netherlands	Dordrecht	Chemours Netherlands	Peat		PFDS	<	ug/kg dw	8	km		2020	Soil_Sediment	C10-PFDS	PFSA	0	µg/kg	dw	8	Gerardu2023	soil depth 30 m	extracted from Fig 1
1806	Netherlands	Dordrecht	Chemours Netherlands	Peat		PFDS	<	ug/kg dw	8	km		2020	Soil_Sediment	C10-PFDS	PFSA	0	µg/kg	dw	8	Gerardu2023	soil depth 50 m	extracted from Fig 1
1807	Netherlands	Dordrecht	Chemours Netherlands	Peat		PFDS	<	ug/kg dw	8	km		2020	Soil_Sediment	C10-PFDS	PFSA	0	µg/kg	dw	8	Gerardu2023	soil depth 70 m	extracted from Fig 1
1808	Netherlands	Dordrecht	Chemours Netherlands	Peat		PFDS	<	ug/kg dw	8	km		2020	Soil_Sediment	C10-PFDS	PFSA	0	µg/kg	dw	8	Gerardu2023	soil depth 90 m	extracted from Fig 1
1809	Netherlands	Dordrecht	Chemours Netherlands	Peat		PFDS	<	ug/kg dw	8	km		2020	Soil_Sediment	C10-PFDS	PFSA	0	µg/kg	dw	8	Gerardu2023	soil depth 110 m	extracted from Fig 1
1810	Netherlands	Dordrecht	Chemours Netherlands	Peat		PFDS	<	ug/kg dw	8	km		2020	Soil_Sediment	C10-PFDS	PFSA	0	µg/kg	dw	8	Gerardu2023	soil depth 130 m	extracted from Fig 1
1811	Netherlands	Dordrecht	Chemours Netherlands	Peat		PFDS	<	ug/kg dw	8	km		2020	Soil_Sediment	C10-PFDS	PFSA	0	µg/kg	dw	8	Gerardu2023	soil depth 140 m	extracted from Fig 1
1812	Netherlands	Dordrecht	Chemours Netherlands	Peat		PFUdA	<	ug/kg dw	8	km		2020	Soil_Sediment	C11-PFUnDA	PFCA	0	µg/kg	dw	8	Gerardu2023	soil depth 10 m	extracted from Fig 1
1813	Netherlands	Dordrecht	Chemours Netherlands	Peat		PFUdA	<	ug/kg dw	8	km		2020	Soil_Sediment	C11-PFUnDA	PFCA	0	µg/kg	dw	8	Gerardu2023	soil depth 30 m	extracted from Fig 1
1814	Netherlands	Dordrecht	Chemours Netherlands	Peat		PFUdA	<	ug/kg dw	8	km		2020	Soil_Sediment	C11-PFUnDA	PFCA	0	µg/kg	dw	8	Gerardu2023	soil depth 50 m	extracted from Fig 1
1815	Netherlands	Dordrecht	Chemours Netherlands	Peat		PFUdA	<	ug/kg dw	8	km		2020	Soil_Sediment	C11-PFUnDA	PFCA	0	µg/kg	dw	8	Gerardu2023	soil depth 70 m	extracted from Fig 1
1816	Netherlands	Dordrecht	Chemours Netherlands	Peat		PFUdA	<	ug/kg dw	8	km		2020	Soil_Sediment	C11-PFUnDA	PFCA	0	µg/kg	dw	8	Gerardu2023	soil depth 90 m	extracted from Fig 1
1817	Netherlands	Dordrecht	Chemours Netherlands	Peat		PFUdA	<	ug/kg dw	8	km		2020	Soil_Sediment	C11-PFUnDA	PFCA	0	µg/kg	dw	8	Gerardu2023	soil depth 110 m	extracted from Fig 1
1818	Netherlands	Dordrecht	Chemours Netherlands	Peat		PFUdA	<	ug/kg dw	8	km		2020	Soil_Sediment	C11-PFUnDA	PFCA	0	µg/kg	dw	8	Gerardu2023	soil depth 130 m	extracted from Fig 1
1819	Netherlands	Dordrecht	Chemours Netherlands	Peat		PFUdA	<	ug/kg dw	8	km		2020	Soil_Sediment	C11-PFUnDA	PFCA	0	µg/kg	dw	8	Gerardu2023	soil depth 140 m	extracted from Fig 1
1820	Netherlands	Dordrecht	Chemours Netherlands	Peat		PFDoA	<	ug/kg dw	8	km		2020	Soil_Sediment	C12-PFDoDA	PFCA	0	µg/kg	dw	8	Gerardu2023	soil depth 10 m	extracted from Fig 1
1821	Netherlands	Dordrecht	Chemours Netherlands	Peat		PFDoA	<	ug/kg dw	8	km		2020	Soil_Sediment	C12-PFDoDA	PFCA	0	µg/kg	dw	8	Gerardu2023	soil depth 30 m	extracted from Fig 1
1822	Netherlands	Dordrecht	Chemours Netherlands	Peat		PFDoA	<	ug/kg dw	8	km		2020	Soil_Sediment	C12-PFDoDA	PFCA	0	µg/kg	dw	8	Gerardu2023	soil depth 50 m	extracted from Fig 1
1823	Netherlands	Dordrecht	Chemours Netherlands	Peat		PFDoA	<	ug/kg dw	8	km		2020	Soil_Sediment	C12-PFDoDA	PFCA	0	µg/kg	dw	8	Gerardu2023	soil depth 70 m	extracted from Fig 1
1824	Netherlands	Dordrecht	Chemours Netherlands	Peat		PFDoA	<	ug/kg dw	8	km		2020	Soil_Sediment	C12-PFDoDA	PFCA	0	µg/kg	dw	8	Gerardu2023	soil depth 90 m	extracted from Fig 1
1825	Netherlands	Dordrecht	Chemours Netherlands	Peat		PFDoA	<	ug/kg dw	8	km		2020	Soil_Sediment	C12-PFDoDA	PFCA	0	µg/kg	dw	8	Gerardu2023	soil depth 110 m	extracted from Fig 1
1826	Netherlands	Dordrecht	Chemours Netherlands	Peat		PFDoA	<	ug/kg dw	8	km		2020	Soil_Sediment	C12-PFDoDA	PFCA	0	µg/kg	dw	8	Gerardu2023	soil depth 130 m	extracted from Fig 1
1827	Netherlands	Dordrecht	Chemours Netherlands	Peat		PFDoA	<	ug/kg dw	8	km		2020	Soil_Sediment	C12-PFDoDA	PFCA	0	µg/kg	dw	8	Gerardu2023	soil depth 140 m	extracted from Fig 1
1828	Netherlands	Dordrecht	Chemours Netherlands	Peat		PFTrDA	<	ug/kg dw	8	km		2020	Soil_Sediment	C13-PFTrDA	PFCA	0	µg/kg	dw	8	Gerardu2023	soil depth 10 m	extracted from Fig 1
1829	Netherlands	Dordrecht	Chemours Netherlands	Peat		PFTrDA	<	ug/kg dw	8	km		2020	Soil_Sediment	C13-PFTrDA	PFCA	0	µg/kg	dw	8	Gerardu2023	soil depth 30 m	extracted from Fig 1
1830	Netherlands	Dordrecht	Chemours Netherlands	Peat		PFTrDA	<	ug/kg dw	8	km		2020	Soil_Sediment	C13-PFTrDA	PFCA	0	µg/kg	dw	8	Gerardu2023	soil depth 50 m	extracted from Fig 1
1831	Netherlands	Dordrecht	Chemours Netherlands	Peat		PFTrDA	<	ug/kg dw	8	km		2020	Soil_Sediment	C13-PFTrDA	PFCA	0	µg/kg	dw	8	Gerardu2023	soil depth 70 m	extracted from Fig 1
1832	Netherlands	Dordrecht	Chemours Netherlands	Peat		PFTrDA	<	ug/kg dw	8	km		2020	Soil_Sediment	C13-PFTrDA	PFCA	0	µg/kg	dw	8	Gerardu2023	soil depth 90 m	extracted from Fig 1
1833	Netherlands	Dordrecht	Chemours Netherlands	Peat		PFTrDA	<	ug/kg dw	8	km		2020	Soil_Sediment	C13-PFTrDA	PFCA	0	µg/kg	dw	8	Gerardu2023	soil depth 110 m	extracted from Fig 1
1834	Netherlands	Dordrecht	Chemours Netherlands	Peat		PFTrDA	<	ug/kg dw	8	km		2020	Soil_Sediment	C13-PFTrDA	PFCA	0	µg/kg	dw	8	Gerardu2023	soil depth 130 m	extracted from Fig 1
1835	Netherlands	Dordrecht	Chemours Netherlands	Peat		PFTrDA	<	ug/kg dw	8	km		2020	Soil_Sediment	C13-PFTrDA	PFCA	0	µg/kg	dw	8	Gerardu2023	soil depth 140 m	extracted from Fig 1
1836	Netherlands	Dordrecht	Chemours Netherlands	Peat		PFTeDA	<	ug/kg dw	8	km		2020	Soil_Sediment	C14-PFTeDA	PFCA	0	µg/kg	dw	8	Gerardu2023	soil depth 10 m	extracted from Fig 1
1837	Netherlands	Dordrecht	Chemours Netherlands	Peat		PFTeDA	<	ug/kg dw	8	km		2020	Soil_Sediment	C14-PFTeDA	PFCA	0	µg/kg	dw	8	Gerardu2023	soil depth 30 m	extracted from Fig 1
1838	Netherlands	Dordrecht	Chemours Netherlands	Peat		PFTeDA	<	ug/kg dw	8	km		2020	Soil_Sediment	C14-PFTeDA	PFCA	0	µg/kg	dw	8	Gerardu2023	soil depth 50 m	extracted from Fig 1
1839	Netherlands	Dordrecht	Chemours Netherlands	Peat		PFTeDA	<	ug/kg dw	8	km		2020	Soil_Sediment	C14-PFTeDA	PFCA	0	µg/kg	dw	8	Gerardu2023	soil depth 70 m	extracted from Fig 1
1840	Netherlands	Dordrecht	Chemours Netherlands	Peat		PFTeDA	<	ug/kg dw	8	km		2020	Soil_Sediment	C14-PFTeDA	PFCA	0	µg/kg	dw	8	Gerardu2023	soil depth 90 m	extracted from Fig 1
1841	Netherlands	Dordrecht	Chemours Netherlands	Peat		PFTeDA	<	ug/kg dw	8	km		2020	Soil_Sediment	C14-PFTeDA	PFCA	0	µg/kg	dw	8	Gerardu2023	soil depth 110 m	extracted from Fig 1
1842	Netherlands	Dordrecht	Chemours Netherlands	Peat		PFTeDA	<	ug/kg dw	8	km		2020	Soil_Sediment	C14-PFTeDA	PFCA	0	µg/kg	dw	8	Gerardu2023	soil depth 130 m	extracted from Fig 1
1843	Netherlands	Dordrecht	Chemours Netherlands	Peat		PFTeDA	<	ug/kg dw	8	km		2020	Soil_Sediment	C14-PFTeDA	PFCA	0	µg/kg	dw	8	Gerardu2023	soil depth 140 m	extracted from Fig 1
1844	Netherlands	Dordrecht	Chemours Netherlands	Peat		PFHxDA	<	ug/kg dw	8	km		2020	Soil_Sediment	C16-PFHxDA	PFCA	0	µg/kg	dw	8	Gerardu2023	soil depth 10 m	extracted from Fig 1
1845	Netherlands	Dordrecht	Chemours Netherlands	Peat		PFHxDA	<	ug/kg dw	8	km		2020	Soil_Sediment	C16-PFHxDA	PFCA	0	µg/kg	dw	8	Gerardu2023	soil depth 30 m	extracted from Fig 1
1846	Netherlands	Dordrecht	Chemours Netherlands	Peat		PFHxDA	<	ug/kg dw	8	km		2020	Soil_Sediment	C16-PFHxDA	PFCA	0	µg/kg	dw	8	Gerardu2023	soil depth 50 m	extracted from Fig 1
1847	Netherlands	Dordrecht	Chemours Netherlands	Peat		PFHxDA	<	ug/kg dw	8	km		2020	Soil_Sediment	C16-PFHxDA	PFCA	0	µg/kg	dw	8	Gerardu2023	soil depth 70 m	extracted from Fig 1
1848	Netherlands	Dordrecht	Chemours Netherlands	Peat		PFHxDA	<	ug/kg dw	8	km		2020	Soil_Sediment	C16-PFHxDA	PFCA	0	µg/kg	dw	8	Gerardu2023	soil depth 90 m	extracted from Fig 1
1849	Netherlands	Dordrecht	Chemours Netherlands	Peat		PFHxDA	<	ug/kg dw	8	km		2020	Soil_Sediment	C16-PFHxDA	PFCA	0	µg/kg	dw	8	Gerardu2023	soil depth 110 m	extracted from Fig 1
1850	Netherlands	Dordrecht	Chemours Netherlands	Peat		PFHxDA	<	ug/kg dw	8	km		2020	Soil_Sediment	C16-PFHxDA	PFCA	0	µg/kg	dw	8	Gerardu2023	soil depth 130 m	extracted from Fig 1
1851	Netherlands	Dordrecht	Chemours Netherlands	Peat		PFHxDA	<	ug/kg dw	8	km		2020	Soil_Sediment	C16-PFHxDA	PFCA	0	µg/kg	dw	8	Gerardu2023	soil depth 140 m	extracted from Fig 1
1852	Netherlands	Dordrecht	Chemours Netherlands	Peat		PFODA	<	ug/kg dw	8	km		2020	Soil_Sediment	C18-PFODA	PFCA	0	µg/kg	dw	8	Gerardu2023	soil depth 10 m	extracted from Fig 1
1853	Netherlands	Dordrecht	Chemours Netherlands	Peat		PFODA	<	ug/kg dw	8	km		2020	Soil_Sediment	C18-PFODA	PFCA	0	µg/kg	dw	8	Gerardu2023	soil depth 30 m	extracted from Fig 1
1854	Netherlands	Dordrecht	Chemours Netherlands	Peat		PFODA	<	ug/kg dw	8	km		2020	Soil_Sediment	C18-PFODA	PFCA	0	µg/kg	dw	8	Gerardu2023	soil depth 50 m	extracted from Fig 1
1855	Netherlands	Dordrecht	Chemours Netherlands	Peat		PFODA	<	ug/kg dw	8	km		2020	Soil_Sediment	C18-PFODA	PFCA	0	µg/kg	dw	8	Gerardu2023	soil depth 70 m	extracted from Fig 1
1856	Netherlands	Dordrecht	Chemours Netherlands	Peat		PFODA	<	ug/kg dw	8	km		2020	Soil_Sediment	C18-PFODA	PFCA	0	µg/kg	dw	8	Gerardu2023	soil depth 90 m	extracted from Fig 1
1857	Netherlands	Dordrecht	Chemours Netherlands	Peat		PFODA	<	ug/kg dw	8	km		2020	Soil_Sediment	C18-PFODA	PFCA	0	µg/kg	dw	8	Gerardu2023	soil depth 110 m	extracted from Fig 1
1858	Netherlands	Dordrecht	Chemours Netherlands	Peat		PFODA	<	ug/kg dw	8	km		2020	Soil_Sediment	C18-PFODA	PFCA	0	µg/kg	dw	8	Gerardu2023	soil depth 130 m	extracted from Fig 1
1859	Netherlands	Dordrecht	Chemours Netherlands	Peat		PFODA	<	ug/kg dw	8	km		2020	Soil_Sediment	C18-PFODA	PFCA	0	µg/kg	dw	8	Gerardu2023	soil depth 140 m	extracted from Fig 1
1860	Netherlands	Dordrecht	Chemours Netherlands	Peat		PFBA	<	ug/kg dw	8	km		2020	Soil_Sediment	C4-PFBA	PFCA	0	µg/kg	dw	8	Gerardu2023	soil depth 30 m	extracted from Fig 1
1861	Netherlands	Dordrecht	Chemours Netherlands	Peat		PFBA	<	ug/kg dw	8	km		2020	Soil_Sediment	C4-PFBA	PFCA	0	µg/kg	dw	8	Gerardu2023	soil depth 110 m	extracted from Fig 1
1862	Netherlands	Dordrecht	Chemours Netherlands	Peat		PFBA	<	ug/kg dw	8	km		2020	Soil_Sediment	C4-PFBA	PFCA	0	µg/kg	dw	8	Gerardu2023	soil depth 130 m	extracted from Fig 1
1863	Netherlands	Dordrecht	Chemours Netherlands	Peat		PFBA	<	ug/kg dw	8	km		2020	Soil_Sediment	C4-PFBA	PFCA	0	µg/kg	dw	8	Gerardu2023	soil depth 140 m	extracted from Fig 1
1864	Netherlands	Dordrecht	Chemours Netherlands	Peat		PFBA	0.11	ug/kg dw	8	km		2020	Soil_Sediment	C4-PFBA	PFCA	0.11	µg/kg	dw	8	Gerardu2023	soil depth 50 m	extracted from Fig 1
1865	Netherlands	Dordrecht	Chemours Netherlands	Peat		PFBA	0.12	ug/kg dw	8	km		2020	Soil_Sediment	C4-PFBA	PFCA	0.12	µg/kg	dw	8	Gerardu2023	soil depth 70 m	extracted from Fig 1
1866	Netherlands	Dordrecht	Chemours Netherlands	Peat		PFBA	0.15	ug/kg dw	8	km		2020	Soil_Sediment	C4-PFBA	PFCA	0.15	µg/kg	dw	8	Gerardu2023	soil depth 90 m	extracted from Fig 1
1867	Netherlands	Dordrecht	Chemours Netherlands	Peat		PFBA	0.8	ug/kg dw	8	km		2020	Soil_Sediment	C4-PFBA	PFCA	0.8	µg/kg	dw	8	Gerardu2023	soil depth 10 m	extracted from Fig 1
1868	Netherlands	Dordrecht	Chemours Netherlands	Peat		PFBS	<	ug/kg dw	8	km		2020	Soil_Sediment	C4-PFBS	PFSA	0	µg/kg	dw	8	Gerardu2023	soil depth 140 m	extracted from Fig 1
1869	Netherlands	Dordrecht	Chemours Netherlands	Peat		PFBS	0.15	ug/kg dw	8	km		2020	Soil_Sediment	C4-PFBS	PFSA	0.15	µg/kg	dw	8	Gerardu2023	soil depth 110 m	extracted from Fig 1
1870	Netherlands	Dordrecht	Chemours Netherlands	Peat		PFBS	0.16	ug/kg dw	8	km		2020	Soil_Sediment	C4-PFBS	PFSA	0.16	µg/kg	dw	8	Gerardu2023	soil depth 70 m	extracted from Fig 1
1871	Netherlands	Dordrecht	Chemours Netherlands	Peat		PFBS	0.17	ug/kg dw	8	km		2020	Soil_Sediment	C4-PFBS	PFSA	0.17	µg/kg	dw	8	Gerardu2023	soil depth 30 m	extracted from Fig 1
1872	Netherlands	Dordrecht	Chemours Netherlands	Peat		PFBS	0.27	ug/kg dw	8	km		2020	Soil_Sediment	C4-PFBS	PFSA	0.27	µg/kg	dw	8	Gerardu2023	soil depth 90 m	extracted from Fig 1
1873	Netherlands	Dordrecht	Chemours Netherlands	Peat		PFBS	0.28	ug/kg dw	8	km		2020	Soil_Sediment	C4-PFBS	PFSA	0.28	µg/kg	dw	8	Gerardu2023	soil depth 50 m	extracted from Fig 1
1874	Netherlands	Dordrecht	Chemours Netherlands	Peat		PFBS	0.37	ug/kg dw	8	km		2020	Soil_Sediment	C4-PFBS	PFSA	0.37	µg/kg	dw	8	Gerardu2023	soil depth 10 m	extracted from Fig 1
1875	Netherlands	Dordrecht	Chemours Netherlands	Peat		PFBS		ug/kg dw	8	km		2020	Soil_Sediment	C4-PFBS	PFSA		µg/kg	dw	8	Gerardu2023	soil depth 130 m	extracted from Fig 1
1876	Netherlands	Dordrecht	Chemours Netherlands	Peat		PFPeA	0.6	ug/kg dw	8	km		2020	Soil_Sediment	C5-PFPeA	PFCA	0.6	µg/kg	dw	8	Gerardu2023	soil depth 70 m	extracted from Fig 1
1877	Netherlands	Dordrecht	Chemours Netherlands	Peat		PFPeA	0.7	ug/kg dw	8	km		2020	Soil_Sediment	C5-PFPeA	PFCA	0.7	µg/kg	dw	8	Gerardu2023	soil depth 30 m	extracted from Fig 1
1878	Netherlands	Dordrecht	Chemours Netherlands	Peat		PFPeA	0.7	ug/kg dw	8	km		2020	Soil_Sediment	C5-PFPeA	PFCA	0.7	µg/kg	dw	8	Gerardu2023	soil depth 130 m	extracted from Fig 1
1879	Netherlands	Dordrecht	Chemours Netherlands	Peat		PFPeA	0.7	ug/kg dw	8	km		2020	Soil_Sediment	C5-PFPeA	PFCA	0.7	µg/kg	dw	8	Gerardu2023	soil depth 140 m	extracted from Fig 1
1880	Netherlands	Dordrecht	Chemours Netherlands	Peat		PFPeA	1.2	ug/kg dw	8	km		2020	Soil_Sediment	C5-PFPeA	PFCA	1.2	µg/kg	dw	8	Gerardu2023	soil depth 110 m	extracted from Fig 1
1881	Netherlands	Dordrecht	Chemours Netherlands	Peat		PFPeA	1.3	ug/kg dw	8	km		2020	Soil_Sediment	C5-PFPeA	PFCA	1.3	µg/kg	dw	8	Gerardu2023	soil depth 50 m	extracted from Fig 1
1882	Netherlands	Dordrecht	Chemours Netherlands	Peat		PFPeA	1.4	ug/kg dw	8	km		2020	Soil_Sediment	C5-PFPeA	PFCA	1.4	µg/kg	dw	8	Gerardu2023	soil depth 10 m	extracted from Fig 1
1883	Netherlands	Dordrecht	Chemours Netherlands	Peat		PFPeA	1.5	ug/kg dw	8	km		2020	Soil_Sediment	C5-PFPeA	PFCA	1.5	µg/kg	dw	8	Gerardu2023	soil depth 90 m	extracted from Fig 1
1884	Netherlands	Dordrecht	Chemours Netherlands	Peat		PFHxA	<	ug/kg dw	8	km		2020	Soil_Sediment	C6-PFHxA	PFCA	0	µg/kg	dw	8	Gerardu2023	soil depth 70 m	extracted from Fig 1
1885	Netherlands	Dordrecht	Chemours Netherlands	Peat		PFHxA	<	ug/kg dw	8	km		2020	Soil_Sediment	C6-PFHxA	PFCA	0	µg/kg	dw	8	Gerardu2023	soil depth 90 m	extracted from Fig 1
1886	Netherlands	Dordrecht	Chemours Netherlands	Peat		PFHxA	<	ug/kg dw	8	km		2020	Soil_Sediment	C6-PFHxA	PFCA	0	µg/kg	dw	8	Gerardu2023	soil depth 110 m	extracted from Fig 1
1887	Netherlands	Dordrecht	Chemours Netherlands	Peat		PFHxA	<	ug/kg dw	8	km		2020	Soil_Sediment	C6-PFHxA	PFCA	0	µg/kg	dw	8	Gerardu2023	soil depth 130 m	extracted from Fig 1
1888	Netherlands	Dordrecht	Chemours Netherlands	Peat		PFHxA	<	ug/kg dw	8	km		2020	Soil_Sediment	C6-PFHxA	PFCA	0	µg/kg	dw	8	Gerardu2023	soil depth 140 m	extracted from Fig 1
1889	Netherlands	Dordrecht	Chemours Netherlands	Peat		PFHxA	0.11	ug/kg dw	8	km		2020	Soil_Sediment	C6-PFHxA	PFCA	0.11	µg/kg	dw	8	Gerardu2023	soil depth 50 m	extracted from Fig 1
1890	Netherlands	Dordrecht	Chemours Netherlands	Peat		PFHxA	0.12	ug/kg dw	8	km		2020	Soil_Sediment	C6-PFHxA	PFCA	0.12	µg/kg	dw	8	Gerardu2023	soil depth 30 m	extracted from Fig 1
1891	Netherlands	Dordrecht	Chemours Netherlands	Peat		PFHxA	0.13	ug/kg dw	8	km		2020	Soil_Sediment	C6-PFHxA	PFCA	0.13	µg/kg	dw	8	Gerardu2023	soil depth 10 m	extracted from Fig 1
1892	Netherlands	Dordrecht	Chemours Netherlands	Peat		PFHxS	<	ug/kg dw	8	km		2020	Soil_Sediment	C6-PFHxS	PFSA	0	µg/kg	dw	8	Gerardu2023	soil depth 30 m	extracted from Fig 1
1893	Netherlands	Dordrecht	Chemours Netherlands	Peat		PFHxS	<	ug/kg dw	8	km		2020	Soil_Sediment	C6-PFHxS	PFSA	0	µg/kg	dw	8	Gerardu2023	soil depth 70 m	extracted from Fig 1
1894	Netherlands	Dordrecht	Chemours Netherlands	Peat		PFHxS	<	ug/kg dw	8	km		2020	Soil_Sediment	C6-PFHxS	PFSA	0	µg/kg	dw	8	Gerardu2023	soil depth 90 m	extracted from Fig 1
1895	Netherlands	Dordrecht	Chemours Netherlands	Peat		PFHxS	<	ug/kg dw	8	km		2020	Soil_Sediment	C6-PFHxS	PFSA	0	µg/kg	dw	8	Gerardu2023	soil depth 110 m	extracted from Fig 1
1896	Netherlands	Dordrecht	Chemours Netherlands	Peat		PFHxS	<	ug/kg dw	8	km		2020	Soil_Sediment	C6-PFHxS	PFSA	0	µg/kg	dw	8	Gerardu2023	soil depth 130 m	extracted from Fig 1
1897	Netherlands	Dordrecht	Chemours Netherlands	Peat		PFHxS	<	ug/kg dw	8	km		2020	Soil_Sediment	C6-PFHxS	PFSA	0	µg/kg	dw	8	Gerardu2023	soil depth 140 m	extracted from Fig 1
1898	Netherlands	Dordrecht	Chemours Netherlands	Peat		PFHxS	0.29	ug/kg dw	8	km		2020	Soil_Sediment	C6-PFHxS	PFSA	0.29	µg/kg	dw	8	Gerardu2023	soil depth 10 m	extracted from Fig 1
1899	Netherlands	Dordrecht	Chemours Netherlands	Peat		PFHxS	0.7	ug/kg dw	8	km		2020	Soil_Sediment	C6-PFHxS	PFSA	0.7	µg/kg	dw	8	Gerardu2023	soil depth 50 m	extracted from Fig 1
1900	Netherlands	Dordrecht	Chemours Netherlands	Peat		PFHpA	<	ug/kg dw	8	km		2020	Soil_Sediment	C7-PFHpA	PFCA	0	µg/kg	dw	8	Gerardu2023	soil depth 110 m	extracted from Fig 1
1901	Netherlands	Dordrecht	Chemours Netherlands	Peat		PFHpA	<	ug/kg dw	8	km		2020	Soil_Sediment	C7-PFHpA	PFCA	0	µg/kg	dw	8	Gerardu2023	soil depth 130 m	extracted from Fig 1
1902	Netherlands	Dordrecht	Chemours Netherlands	Peat		PFHpA	<	ug/kg dw	8	km		2020	Soil_Sediment	C7-PFHpA	PFCA	0	µg/kg	dw	8	Gerardu2023	soil depth 140 m	extracted from Fig 1
1903	Netherlands	Dordrecht	Chemours Netherlands	Peat		PFHpA	0.13	ug/kg dw	8	km		2020	Soil_Sediment	C7-PFHpA	PFCA	0.13	µg/kg	dw	8	Gerardu2023	soil depth 70 m	extracted from Fig 1
1904	Netherlands	Dordrecht	Chemours Netherlands	Peat		PFHpA	0.13	ug/kg dw	8	km		2020	Soil_Sediment	C7-PFHpA	PFCA	0.13	µg/kg	dw	8	Gerardu2023	soil depth 90 m	extracted from Fig 1
1905	Netherlands	Dordrecht	Chemours Netherlands	Peat		PFHpA	0.35	ug/kg dw	8	km		2020	Soil_Sediment	C7-PFHpA	PFCA	0.35	µg/kg	dw	8	Gerardu2023	soil depth 30 m	extracted from Fig 1
1906	Netherlands	Dordrecht	Chemours Netherlands	Peat		PFHpA	0.45	ug/kg dw	8	km		2020	Soil_Sediment	C7-PFHpA	PFCA	0.45	µg/kg	dw	8	Gerardu2023	soil depth 50 m	extracted from Fig 1
1907	Netherlands	Dordrecht	Chemours Netherlands	Peat		PFHpA	0.55	ug/kg dw	8	km		2020	Soil_Sediment	C7-PFHpA	PFCA	0.55	µg/kg	dw	8	Gerardu2023	soil depth 10 m	extracted from Fig 1
1908	Netherlands	Dordrecht	Chemours Netherlands	Peat		PFOA	<	ug/kg dw	8	km		2020	Soil_Sediment	C8-PFOA	PFCA	0	µg/kg	dw	8	Gerardu2023	soil depth 140 m	extracted from Fig 1
1909	Netherlands	Dordrecht	Chemours Netherlands	Peat		PFOA	0.16	ug/kg dw	8	km		2020	Soil_Sediment	C8-PFOA	PFCA	0.16	µg/kg	dw	8	Gerardu2023	soil depth 130 m	extracted from Fig 1
1910	Netherlands	Dordrecht	Chemours Netherlands	Peat		PFOA	0.19	ug/kg dw	8	km		2020	Soil_Sediment	C8-PFOA	PFCA	0.19	µg/kg	dw	8	Gerardu2023	soil depth 110 m	extracted from Fig 1
1911	Netherlands	Dordrecht	Chemours Netherlands	Peat		PFOA	0.69	ug/kg dw	8	km		2020	Soil_Sediment	C8-PFOA	PFCA	0.69	µg/kg	dw	8	Gerardu2023	soil depth 90 m	extracted from Fig 1
1912	Netherlands	Dordrecht	Chemours Netherlands	Peat		PFOA	1.9	ug/kg dw	8	km		2020	Soil_Sediment	C8-PFOA	PFCA	1.9	µg/kg	dw	8	Gerardu2023	soil depth 70 m	extracted from Fig 1
1913	Netherlands	Dordrecht	Chemours Netherlands	Peat		PFOA	11	ug/kg dw	8	km		2020	Soil_Sediment	C8-PFOA	PFCA	11	µg/kg	dw	8	Gerardu2023	soil depth 50 m	extracted from Fig 1
1914	Netherlands	Dordrecht	Chemours Netherlands	Peat		PFOA	12	ug/kg dw	8	km		2020	Soil_Sediment	C8-PFOA	PFCA	12	µg/kg	dw	8	Gerardu2023	soil depth 30 m	extracted from Fig 1
1915	Netherlands	Dordrecht	Chemours Netherlands	Peat		PFOA	27	ug/kg dw	8	km		2020	Soil_Sediment	C8-PFOA	PFCA	27	µg/kg	dw	8	Gerardu2023	soil depth 10 m	extracted from Fig 1
1916	Netherlands	Dordrecht	Chemours Netherlands	Peat		PFOS	<	ug/kg dw	8	km		2020	Soil_Sediment	C8-PFOS	PFSA	0	µg/kg	dw	8	Gerardu2023	soil depth 130 m	extracted from Fig 1
1917	Netherlands	Dordrecht	Chemours Netherlands	Peat		PFOS	<	ug/kg dw	8	km		2020	Soil_Sediment	C8-PFOS	PFSA	0	µg/kg	dw	8	Gerardu2023	soil depth 140 m	extracted from Fig 1
1918	Netherlands	Dordrecht	Chemours Netherlands	Peat		PFOS	0.13	ug/kg dw	8	km		2020	Soil_Sediment	C8-PFOS	PFSA	0.13	µg/kg	dw	8	Gerardu2023	soil depth 70 m	extracted from Fig 1
1919	Netherlands	Dordrecht	Chemours Netherlands	Peat		PFOS	0.25	ug/kg dw	8	km		2020	Soil_Sediment	C8-PFOS	PFSA	0.25	µg/kg	dw	8	Gerardu2023	soil depth 110 m	extracted from Fig 1
1920	Netherlands	Dordrecht	Chemours Netherlands	Peat		PFOS	0.46	ug/kg dw	8	km		2020	Soil_Sediment	C8-PFOS	PFSA	0.46	µg/kg	dw	8	Gerardu2023	soil depth 50 m	extracted from Fig 1
1921	Netherlands	Dordrecht	Chemours Netherlands	Peat		PFOS	0.62	ug/kg dw	8	km		2020	Soil_Sediment	C8-PFOS	PFSA	0.62	µg/kg	dw	8	Gerardu2023	soil depth 90 m	extracted from Fig 1
1922	Netherlands	Dordrecht	Chemours Netherlands	Peat		PFOS	1.3	ug/kg dw	8	km		2020	Soil_Sediment	C8-PFOS	PFSA	1.3	µg/kg	dw	8	Gerardu2023	soil depth 30 m	extracted from Fig 1
1923	Netherlands	Dordrecht	Chemours Netherlands	Peat		PFOS	6.8	ug/kg dw	8	km		2020	Soil_Sediment	C8-PFOS	PFSA	6.8	µg/kg	dw	8	Gerardu2023	soil depth 10 m	extracted from Fig 1
1924	Netherlands	Dordrecht	Chemours Netherlands	Peat		PFNA	<	ug/kg dw	8	km		2020	Soil_Sediment	C9-PFNA	PFCA	0	µg/kg	dw	8	Gerardu2023	soil depth 50 m	extracted from Fig 1
1925	Netherlands	Dordrecht	Chemours Netherlands	Peat		PFNA	<	ug/kg dw	8	km		2020	Soil_Sediment	C9-PFNA	PFCA	0	µg/kg	dw	8	Gerardu2023	soil depth 70 m	extracted from Fig 1
1926	Netherlands	Dordrecht	Chemours Netherlands	Peat		PFNA	<	ug/kg dw	8	km		2020	Soil_Sediment	C9-PFNA	PFCA	0	µg/kg	dw	8	Gerardu2023	soil depth 90 m	extracted from Fig 1
1927	Netherlands	Dordrecht	Chemours Netherlands	Peat		PFNA	<	ug/kg dw	8	km		2020	Soil_Sediment	C9-PFNA	PFCA	0	µg/kg	dw	8	Gerardu2023	soil depth 110 m	extracted from Fig 1
1928	Netherlands	Dordrecht	Chemours Netherlands	Peat		PFNA	<	ug/kg dw	8	km		2020	Soil_Sediment	C9-PFNA	PFCA	0	µg/kg	dw	8	Gerardu2023	soil depth 130 m	extracted from Fig 1
1929	Netherlands	Dordrecht	Chemours Netherlands	Peat		PFNA	<	ug/kg dw	8	km		2020	Soil_Sediment	C9-PFNA	PFCA	0	µg/kg	dw	8	Gerardu2023	soil depth 140 m	extracted from Fig 1
1930	Netherlands	Dordrecht	Chemours Netherlands	Peat		PFNA	0.11	ug/kg dw	8	km		2020	Soil_Sediment	C9-PFNA	PFCA	0.11	µg/kg	dw	8	Gerardu2023	soil depth 30 m	extracted from Fig 1
1931	Netherlands	Dordrecht	Chemours Netherlands	Peat		PFNA	0.7	ug/kg dw	8	km		2020	Soil_Sediment	C9-PFNA	PFCA	0.7	µg/kg	dw	8	Gerardu2023	soil depth 10 m	extracted from Fig 1
1932	Netherlands	Dordrecht	Chemours Netherlands	Peat		HFPO-DA	<	ug/kg dw	8	km		2020	Soil_Sediment	HFPO-DA	PFECA	0	µg/kg	dw	8	Gerardu2023	soil depth 30 m	extracted from Fig 1
1933	Netherlands	Dordrecht	Chemours Netherlands	Peat		HFPO-DA	<	ug/kg dw	8	km		2020	Soil_Sediment	HFPO-DA	PFECA	0	µg/kg	dw	8	Gerardu2023	soil depth 50 m	extracted from Fig 1
1934	Netherlands	Dordrecht	Chemours Netherlands	Peat		HFPO-DA	<	ug/kg dw	8	km		2020	Soil_Sediment	HFPO-DA	PFECA	0	µg/kg	dw	8	Gerardu2023	soil depth 70 m	extracted from Fig 1
1935	Netherlands	Dordrecht	Chemours Netherlands	Peat		HFPO-DA	<	ug/kg dw	8	km		2020	Soil_Sediment	HFPO-DA	PFECA	0	µg/kg	dw	8	Gerardu2023	soil depth 90 m	extracted from Fig 1
1936	Netherlands	Dordrecht	Chemours Netherlands	Peat		HFPO-DA	<	ug/kg dw	8	km		2020	Soil_Sediment	HFPO-DA	PFECA	0	µg/kg	dw	8	Gerardu2023	soil depth 110 m	extracted from Fig 1
1937	Netherlands	Dordrecht	Chemours Netherlands	Peat		HFPO-DA	<	ug/kg dw	8	km		2020	Soil_Sediment	HFPO-DA	PFECA	0	µg/kg	dw	8	Gerardu2023	soil depth 130 m	extracted from Fig 1
1938	Netherlands	Dordrecht	Chemours Netherlands	Peat		HFPO-DA	<	ug/kg dw	8	km		2020	Soil_Sediment	HFPO-DA	PFECA	0	µg/kg	dw	8	Gerardu2023	soil depth 140 m	extracted from Fig 1
1939	Netherlands	Dordrecht	Chemours Netherlands	Peat		HFPO-DA	0.1	ug/kg dw	8	km		2020	Soil_Sediment	HFPO-DA	PFECA	0.1	µg/kg	dw	8	Gerardu2023	soil depth 10 m	extracted from Fig 1
1940	Netherlands	Dordrecht	Chemours Netherlands	Peat		sum PFAS	0.7	ug/kg dw	8	km		2020	Soil_Sediment	sum PFAS	sum PFAS	0.7	µg/kg	dw	8	Gerardu2023	soil depth 140 m	extracted from Fig 1
1941	Netherlands	Dordrecht	Chemours Netherlands	Peat		sum PFAS	0.7	ug/kg dw	8	km		2020	Soil_Sediment	sum PFAS	sum PFAS	0.7	µg/kg	dw	8	Gerardu2023	140	extracted from Fig 1
1942	Netherlands	Dordrecht	Chemours Netherlands	Peat		sum PFAS	0.86	ug/kg dw	8	km		2020	Soil_Sediment	sum PFAS	sum PFAS	0.86	µg/kg	dw	8	Gerardu2023	soil depth 130 m	extracted from Fig 1
1943	Netherlands	Dordrecht	Chemours Netherlands	Peat		sum PFAS	0.86	ug/kg dw	8	km		2020	Soil_Sediment	sum PFAS	sum PFAS	0.86	µg/kg	dw	8	Gerardu2023	130	extracted from Fig 1
1944	Netherlands	Dordrecht	Chemours Netherlands	Peat		sum PFAS	1.79	ug/kg dw	8	km		2020	Soil_Sediment	sum PFAS	sum PFAS	1.79	µg/kg	dw	8	Gerardu2023	soil depth 110 m	extracted from Fig 1
1945	Netherlands	Dordrecht	Chemours Netherlands	Peat		sum PFAS	1.79	ug/kg dw	8	km		2020	Soil_Sediment	sum PFAS	sum PFAS	1.79	µg/kg	dw	8	Gerardu2023	110	extracted from Fig 1
1946	Netherlands	Dordrecht	Chemours Netherlands	Peat		sum PFAS	3.04	ug/kg dw	8	km		2020	Soil_Sediment	sum PFAS	sum PFAS	3.04	µg/kg	dw	8	Gerardu2023	soil depth 70 m	extracted from Fig 1
1947	Netherlands	Dordrecht	Chemours Netherlands	Peat		sum PFAS	3.04	ug/kg dw	8	km		2020	Soil_Sediment	sum PFAS	sum PFAS	3.04	µg/kg	dw	8	Gerardu2023	70	extracted from Fig 1
1948	Netherlands	Dordrecht	Chemours Netherlands	Peat		sum PFAS	3.36	ug/kg dw	8	km		2020	Soil_Sediment	sum PFAS	sum PFAS	3.36	µg/kg	dw	8	Gerardu2023	soil depth 90 m	extracted from Fig 1
1949	Netherlands	Dordrecht	Chemours Netherlands	Peat		sum PFAS	3.36	ug/kg dw	8	km		2020	Soil_Sediment	sum PFAS	sum PFAS	3.36	µg/kg	dw	8	Gerardu2023	90	extracted from Fig 1
1950	Netherlands	Dordrecht	Chemours Netherlands	Peat		sum PFAS	14.41	ug/kg dw	8	km		2020	Soil_Sediment	sum PFAS	sum PFAS	14.41	µg/kg	dw	8	Gerardu2023	soil depth 50 m	extracted from Fig 1
1951	Netherlands	Dordrecht	Chemours Netherlands	Peat		sum PFAS	14.41	ug/kg dw	8	km		2020	Soil_Sediment	sum PFAS	sum PFAS	14.41	µg/kg	dw	8	Gerardu2023	50	extracted from Fig 1
1952	Netherlands	Dordrecht	Chemours Netherlands	Peat		sum PFAS	14.75	ug/kg dw	8	km		2020	Soil_Sediment	sum PFAS	sum PFAS	14.75	µg/kg	dw	8	Gerardu2023	soil depth 30 m	extracted from Fig 1
1953	Netherlands	Dordrecht	Chemours Netherlands	Peat		sum PFAS	14.75	ug/kg dw	8	km		2020	Soil_Sediment	sum PFAS	sum PFAS	14.75	µg/kg	dw	8	Gerardu2023	30	extracted from Fig 1
1954	Netherlands	Dordrecht	Chemours Netherlands	Peat		sum PFAS	38.51	ug/kg dw	8	km		2020	Soil_Sediment	sum PFAS	sum PFAS	38.51	µg/kg	dw	8	Gerardu2023	soil depth 10 m	extracted from Fig 1
1955	Netherlands	Dordrecht	Chemours Netherlands	Peat		sum PFAS	38.51	ug/kg dw	8	km		2020	Soil_Sediment	sum PFAS	sum PFAS	38.51	µg/kg	dw	8	Gerardu2023	10	extracted from Fig 1
1956	Netherlands	Dordrecht	Chemours Netherlands	Sand 1		PFDA	<	ug/kg dw	8	km		2020	Soil_Sediment	C10-PFDA	PFCA	0	µg/kg	dw	8	Gerardu2023	soil depth 10 m	extracted from Fig 1
1957	Netherlands	Dordrecht	Chemours Netherlands	Sand 1		PFDA	<	ug/kg dw	8	km		2020	Soil_Sediment	C10-PFDA	PFCA	0	µg/kg	dw	8	Gerardu2023	soil depth 20 m	extracted from Fig 1
1958	Netherlands	Dordrecht	Chemours Netherlands	Sand 1		PFDA	<	ug/kg dw	8	km		2020	Soil_Sediment	C10-PFDA	PFCA	0	µg/kg	dw	8	Gerardu2023	soil depth 30 m	extracted from Fig 1
1959	Netherlands	Dordrecht	Chemours Netherlands	Sand 1		PFDA	<	ug/kg dw	8	km		2020	Soil_Sediment	C10-PFDA	PFCA	0	µg/kg	dw	8	Gerardu2023	soil depth 40 m	extracted from Fig 1
1960	Netherlands	Dordrecht	Chemours Netherlands	Sand 1		PFDA	<	ug/kg dw	8	km		2020	Soil_Sediment	C10-PFDA	PFCA	0	µg/kg	dw	8	Gerardu2023	soil depth 50 m	extracted from Fig 1
1961	Netherlands	Dordrecht	Chemours Netherlands	Sand 1		PFDA	<	ug/kg dw	8	km		2020	Soil_Sediment	C10-PFDA	PFCA	0	µg/kg	dw	8	Gerardu2023	soil depth 60 m	extracted from Fig 1
1962	Netherlands	Dordrecht	Chemours Netherlands	Sand 1		PFDA	<	ug/kg dw	8	km		2020	Soil_Sediment	C10-PFDA	PFCA	0	µg/kg	dw	8	Gerardu2023	soil depth 70 m	extracted from Fig 1
1963	Netherlands	Dordrecht	Chemours Netherlands	Sand 1		PFDA	<	ug/kg dw	8	km		2020	Soil_Sediment	C10-PFDA	PFCA	0	µg/kg	dw	8	Gerardu2023	soil depth 100 m	extracted from Fig 1
1964	Netherlands	Dordrecht	Chemours Netherlands	Sand 1		PFDA	<	ug/kg dw	8	km		2020	Soil_Sediment	C10-PFDA	PFCA	0	µg/kg	dw	8	Gerardu2023	soil depth 140 m	extracted from Fig 1
1965	Netherlands	Dordrecht	Chemours Netherlands	Sand 1		PFDA	<	ug/kg dw	8	km		2020	Soil_Sediment	C10-PFDA	PFCA	0	µg/kg	dw	8	Gerardu2023	soil depth 220 m	extracted from Fig 1
1966	Netherlands	Dordrecht	Chemours Netherlands	Sand 1		PFDA	<	ug/kg dw	8	km		2020	Soil_Sediment	C10-PFDA	PFCA	0	µg/kg	dw	8	Gerardu2023	soil depth 300 m	extracted from Fig 1
1967	Netherlands	Dordrecht	Chemours Netherlands	Sand 1		PFDA	<	ug/kg dw	8	km		2020	Soil_Sediment	C10-PFDA	PFCA	0	µg/kg	dw	8	Gerardu2023	soil depth 350 m	extracted from Fig 1
1968	Netherlands	Dordrecht	Chemours Netherlands	Sand 1		PFDS	<	ug/kg dw	8	km		2020	Soil_Sediment	C10-PFDS	PFSA	0	µg/kg	dw	8	Gerardu2023	soil depth 10 m	extracted from Fig 1
1969	Netherlands	Dordrecht	Chemours Netherlands	Sand 1		PFDS	<	ug/kg dw	8	km		2020	Soil_Sediment	C10-PFDS	PFSA	0	µg/kg	dw	8	Gerardu2023	soil depth 20 m	extracted from Fig 1
1970	Netherlands	Dordrecht	Chemours Netherlands	Sand 1		PFDS	<	ug/kg dw	8	km		2020	Soil_Sediment	C10-PFDS	PFSA	0	µg/kg	dw	8	Gerardu2023	soil depth 30 m	extracted from Fig 1
1971	Netherlands	Dordrecht	Chemours Netherlands	Sand 1		PFDS	<	ug/kg dw	8	km		2020	Soil_Sediment	C10-PFDS	PFSA	0	µg/kg	dw	8	Gerardu2023	soil depth 40 m	extracted from Fig 1
1972	Netherlands	Dordrecht	Chemours Netherlands	Sand 1		PFDS	<	ug/kg dw	8	km		2020	Soil_Sediment	C10-PFDS	PFSA	0	µg/kg	dw	8	Gerardu2023	soil depth 50 m	extracted from Fig 1
1973	Netherlands	Dordrecht	Chemours Netherlands	Sand 1		PFDS	<	ug/kg dw	8	km		2020	Soil_Sediment	C10-PFDS	PFSA	0	µg/kg	dw	8	Gerardu2023	soil depth 60 m	extracted from Fig 1
1974	Netherlands	Dordrecht	Chemours Netherlands	Sand 1		PFDS	<	ug/kg dw	8	km		2020	Soil_Sediment	C10-PFDS	PFSA	0	µg/kg	dw	8	Gerardu2023	soil depth 70 m	extracted from Fig 1
1975	Netherlands	Dordrecht	Chemours Netherlands	Sand 1		PFDS	<	ug/kg dw	8	km		2020	Soil_Sediment	C10-PFDS	PFSA	0	µg/kg	dw	8	Gerardu2023	soil depth 100 m	extracted from Fig 1
1976	Netherlands	Dordrecht	Chemours Netherlands	Sand 1		PFDS	<	ug/kg dw	8	km		2020	Soil_Sediment	C10-PFDS	PFSA	0	µg/kg	dw	8	Gerardu2023	soil depth 140 m	extracted from Fig 1
1977	Netherlands	Dordrecht	Chemours Netherlands	Sand 1		PFDS	<	ug/kg dw	8	km		2020	Soil_Sediment	C10-PFDS	PFSA	0	µg/kg	dw	8	Gerardu2023	soil depth 220 m	extracted from Fig 1
1978	Netherlands	Dordrecht	Chemours Netherlands	Sand 1		PFDS	<	ug/kg dw	8	km		2020	Soil_Sediment	C10-PFDS	PFSA	0	µg/kg	dw	8	Gerardu2023	soil depth 300 m	extracted from Fig 1
1979	Netherlands	Dordrecht	Chemours Netherlands	Sand 1		PFDS	<	ug/kg dw	8	km		2020	Soil_Sediment	C10-PFDS	PFSA	0	µg/kg	dw	8	Gerardu2023	soil depth 350 m	extracted from Fig 1
1980	Netherlands	Dordrecht	Chemours Netherlands	Sand 1		PFUdA	<	ug/kg dw	8	km		2020	Soil_Sediment	C11-PFUnDA	PFCA	0	µg/kg	dw	8	Gerardu2023	soil depth 10 m	extracted from Fig 1
1981	Netherlands	Dordrecht	Chemours Netherlands	Sand 1		PFUdA	<	ug/kg dw	8	km		2020	Soil_Sediment	C11-PFUnDA	PFCA	0	µg/kg	dw	8	Gerardu2023	soil depth 20 m	extracted from Fig 1
1982	Netherlands	Dordrecht	Chemours Netherlands	Sand 1		PFUdA	<	ug/kg dw	8	km		2020	Soil_Sediment	C11-PFUnDA	PFCA	0	µg/kg	dw	8	Gerardu2023	soil depth 30 m	extracted from Fig 1
1983	Netherlands	Dordrecht	Chemours Netherlands	Sand 1		PFUdA	<	ug/kg dw	8	km		2020	Soil_Sediment	C11-PFUnDA	PFCA	0	µg/kg	dw	8	Gerardu2023	soil depth 40 m	extracted from Fig 1
1984	Netherlands	Dordrecht	Chemours Netherlands	Sand 1		PFUdA	<	ug/kg dw	8	km		2020	Soil_Sediment	C11-PFUnDA	PFCA	0	µg/kg	dw	8	Gerardu2023	soil depth 50 m	extracted from Fig 1
[truncated: 55,014 more rows]

## Sheet: Table S4 References
Ref. codes in Fig. 1, Table S1, Table S2, Table S3	Complete Citation
[truncated: 88 more rows]
